# Supplementary material for: Limitations of microbial iron reduction under extreme conditions
Source: FEMS Microbiol Rev. 2022 Jul 16;46(6):fuac033. doi: 10.1093/femsre/fuac033 (PMC9629499; doi:10.1093/femsre/fuac033)
Supplement: fuac033_Supplemental_Files [file fuac033_supplemental_files.zip]

Archive with 2 entries (2 files):
- Supplementary_file_1_Database.xlsx
- Supplementary_Information_130622.docx
