# Supplementary material for: Limitations of microbial iron reduction under extreme conditions
Source: FEMS Microbiol Rev. 2022 Jul 16;46(6):fuac033. doi: 10.1093/femsre/fuac033 (PMC9629499; doi:10.1093/femsre/fuac033)
Supplement: fuac033_Supplemental_Files [file fuac033_supplemental_files.zip › Supplementary_file_1_Database.xlsx]

## Sheet: all_strains_(141)
STRAIN	16S rRNA gene accession (bold: used in Fig1c)	16S rRNA sequence length (bp)	Classification (polyextremophiles in bold)	Kingdom | Phylum | Class | Order | Family (SILVA SSU r138 where determined, or NCBI taxonomy denoted with *)	Isolated from	Country of origin (where applicable)	Approx. location	Source habitat	Opt T	Min T	Max T	T Cat	pH Cat	NaCl Classification	Classification	Opt pH	Min pH	Max pH	Opt S	Min S	Max S	Salinity	Pressure	REFs
Acidianus manzaensis NA-1	stain NA-1 (GenBank: AB182498)	1465	Hyperthermophilic / Acidophilic	Archaea | Crenarchaeota | Thermoprotei | Sulfolobales | Sulfolobaceae	Hot fumarole, Manza, Japan	Japan	36°38'N 138°30'E	Acidic spring	80	60	90	HT	Ac	M	HT/Ac	1.35	1	5				(ND)		Yoshida et al 2006 Current Microbiology 53:406-411
Acidiferrimicrobium australe USS-CCA1	strain USS-CCA1 (GenBank: MF503098.1)	1361	Acidophilic	Bacteria | Actinobacteria | Acidimicrobiia | Acidimicrobiales | |	Acidic metal-contaminated stream draining abandoned coal mine, nr Cuaranilahue, Chile	Chile	37°33'S 73°22'W	Acidic mine waste	30	20	39	M	Ac	M	Ac	3	1.7	4.5				(ND)		González et al 2020 IJSEM 70:3348-3354
Acidiphilium acidophilum ATCC 27807	strain MS Silver (NCBI Reference Sequence: NR_036837.1)	1419	Acidophilic	Bacteria | Proteobacteria | α-Proteobacteria | Acetobacterales | Acetobacteraceae	Acid, bituminous coal effluent, Pennsylvania USA	USA	40°06'N 79°47'W	Acidic mine waste	27.5	10	35	PT	Ac	M	Ac/PT	3	1.5	6				(ND)		Hiraishi et al 1998 IJSEM 48:1389-1398; Okamura et al 2015 IJSEM 65(1):42-48
Acidiphilium cryptum JF-5	strain DSM 2389 (NCBI Reference Sequence: NR_119294.1)	1337	Acidophilic	Bacteria | Proteobacteria | α-Proteobacteria | Acetobacterales | Acetobacteraceae	Acidic coal mine lake sediments, Germany	Germany	51°30'N 14°11'E	Acidic mine waste	35	12	37	PT	Ac	M	Ac/PT	3	2.1	5.8				(ND)		Küsel et al 1999 AEM 65(8):3633-3640
Acidiphilium iwatense MS8	strain MS8 (GenBank: AB561883.1)	1488	Acidophilic	Bacteria | Proteobacteria | α-Proteobacteria | Acetobacterales | Acetobacteraceae	Acid mine drainage treatment plant, Iwate, Japan	Japan	39°56'N 140°56'E	Acidic mine waste	30	22	35	M	Ac	M	Ac	3.5	2	5.5		0	3	growth 0-3% NaCl		Okamura et al 2015 IJSEM 65(1):42-48
Acidiphilium multivorum AIU 301	strain AIU 301 (GenBank: AB006711.1)	1451	Acidophilic	Bacteria | Proteobacteria | α-Proteobacteria | Acetobacterales | Acetobacteraceae	Acid mine water, Iwate, Japan	Japan	39°56'N 140°56'E	Acidic mine waste	31	17	42	M	Ac	M	Ac	3.2	1.9	5.6		0	3	growth 0-3% NaCl		Wakao et al 1994 The Journal of General and Applied Microbiology 40(2):143-159; Okamura et al 2015
Acidiphilium rubrum ATCC 35905	strain OP (NCBI Reference Sequence: NR_025854.1)	1413	Acidophilic	Bacteria | Proteobacteria | α-Proteobacteria | Acetobacterales | Acetobacteraceae	Acidic coal mine drainage, Pennsylvania USA	USA	40°55'N 78°12'W	Acidic mine waste	20			M	Ac	M	Ac	3	2.5					not halotolerant (tested with 7.5% NaCl)		Wichlacz and Unz 1981 AEM; Wichlacz et al 1986 IJSEM 36:197-201; Okamura et al 2015 IJSEM 65(1):42-48
Acidithiobacillus ferrianus MG	strain Milos (GenBank: MG062778.1)	1458	Acidophilic	Bacteria | Proteobacteria | γ-Proteobacteria | Acidithiobacillales | Acidithiobacillaceae	Acidic pond sediment, Kalamos, Greece	Greece	38°37'N 20°55'E	Acidic spring	30			M	Ac	M	Ac	2						(ND)		Norris et al 2020 Extremophiles 24:329-337
Acidithiobacillus ferriphilus M20	strain M20 (NCBI Reference Sequence: NR_147744.1)	1323	Acidophilic	Bacteria | Proteobacteria | γ-Proteobacteria | Acidithiobacillales | Acidithiobacillaceae	Acidic geothermal pool, Monserrat	Monserrat	16°40'N 62°09'W	Acidic spring	30	5	35	PT	Ac	M	Ac/PT	2	1.5			0	1.45	growth up to (250 mM) 1.46% NaCl		Falagán and Johnson 2016 IJSEM 66(1):206-211
Acidithiobacillus ferrooxidans ATCC 23270	strain ATCC 23270 (NCBI Reference Sequence: NR_114599.1)	1451	Acidophilic	Bacteria | Proteobacteria | γ-Proteobacteria | Acidithiobacillales | Acidithiobacillaceae	Acid, bituminous coal effluent, Pennsylvania USA	USA	40°06'N 79°47'W	Acidic mine waste	23.5	10	37	PT	Ac	M	Ac/PT	2.5	1.3	4.5				(ND)		Drobner et al 1990 AEM 56(9):2922-2923; Das et al 1992 FEMS Microbiology Letters 97:167-172; Pronk et al 1992 AEM 58(7):2227-2230; Kelly and Wood 2000 IJSEM 50:511-516
Acidithrix ferrooxidans PY-F3	strain Py-F3 (GenBank: KC208497.1)	1192	Acidophilic	Bacteria | Actinobacteria | Acidimicrobiia | Acidimicrobiales | Acidimicrobiaceae	Stream at abandoned copper mine, North Wales UK	UK	53°22'N 4°21'W	Acidic mine waste	25	7	34	PT	Ac	M	Ac/PT	3.1	2					(ND)		Jones and Johnson 2015 Research in Microbiology 166(2):111-120
Aeromonas hydrophila ATCC 7966	strain HY03 (GenBank: AY538658.1)	1422	Meso/neutrophilic	Bacteria | Proteobacteria | γ-Proteobacteria | Aeromonadales | Aeromonadaceae	Tin of milk	N/A	N/A	Tin of milk	30	5	30	PT	AlkT	M	M(PT)/AlkT	8	5	10				(ND)		Knight and Blakemore 1998 Archives of Microbiology 169(3):239-248; Pham et al 2003 FEMS Microbiology Letters 223(1):129-134; Vivekanandhan et al 2003 Journal of Environmental Biology 24(4):373-379
Alkaliphilus namsaraevii X-07-2	strain X-07-2 (GenBank: KJ196388)	1474	Alkaliphilic	Bacteria | Firmicutes | Clostridia | Peptostreptococcales-Tissierellales | |	Benthic sediments of the highly mineralized steppe Lake Khilganta (Transbaikal Region, Russia)	Russia	50°42′N 115°06′E	Soda lake sediment	30	25	47	M	Alk	HalT	Alk/HalT	10	7	10.7	4	0.5	15	growth at 0.5-15% (optimum 4%)		Zakharyuk et al 2017 IJSEM 67(6):doi 10.1099/ijsem.0.001904
Alkaliphilus peptidofermentans Z-7036	strain Z-7036 (GenBank: EF382660.1)	1523	Alkaliphilic	Bacteria | Firmicutes | Clostridia | Peptostreptococcales-Tissierellales | |	Bottom sediments of soda lake, Russia	Russia	53°48′N 109°20′E	Soda lake sediment	35	6	40	PT	Alk	M	Alk/PT	9.1	7.5	9.7	2	0	5	growth at 0-5% NaCl, opt 2% NaCl		Zhilina et al 2009 Microbiology 78(4):445-454
Anaerosolibacter carboniphilus IRF19	strain IRF19 (GenBank: KF601947.1)	1412	Meso/neutrophilic	Bacteria | Firmicutes | Clostridia | Peptostreptococcales-Tissierellales | Thermotaleaceae	Contaminated soil from a coal mine tail, South Korea	Republic of Korea	37°10′N 128°58′E	Contaminated soil	40	20	45	M	AlkT	M	M/AlkT	7.75	6.5	10		0	2	does not require NaCl; tolerates up to 2% NaCl		Hong et al 2015 IJSEM 65(5):1480-1485
Anoxybacter fermentans DY22613	strain DY22613 (GenBank: KC794015.1)	1500	Thermophilic/Piezophilic	Bacteria | Halanaerobiaeota | Halanaerobiia | Halanaerobiales | Halobacteroidaceae	Marine hydrothermal system, East Pacific Rise	N/A	3°06'S 102°36'W	Marine hydrothermal	61	44	72	T	AlkT	HalT	T/Piezo/HalT/alkT	7	5	9	2.3	0.65	5.2	growth at 0.65-5.2% NaCl, opt 2.3% NaCl	growth at 0.1-55 MPa, opt 20 MPa	Zeng et al 2015 IJSEM 65(2):710-715
Ardenticatena maritima 110S	strain 110S (GenBank: AB576167.1)	1453	Thermophilic	Bacteria | Chloroflexi | Anaerolineae | Ardenticatenales | Ardenticatenaceae	Fe-rich sediments from coastal hydrothermal field, Japan	Japan	31°10'N 130°36'E	Marine hydrothermal	62.5	30	75	T	N	HalT	T/HalT	7	5.5	8	1.5	0	6	growth at 0-6% NaCl, opt 6.5-7% NaCl		Kawaichi et al 2013 IJSEM 63(8):2992-3002
Bacillus arseniciselenatis E1H	strain EH1 (GenBank: AF064705.1)	1533	Halophilic	Bacteria | Firmicutes | Bacilli | Bacillales | Bacillaceae	Lake sediment, Mono Lake, Califonia USA	USA	38°01'N 119°04'W	Soda lake sediment	20			M	N	HalP	M/HalP	8.5			6	2	12	grows at 2-12% NaCl, opt 6% NaCl		Switzer Blum et al 1998 Archives of Microbiology 171(1):19-30
Bacillus infernus TH-23	strain TH-23 (GenBank: U20385.2)	1508	Thermophilic	Bacteria | Firmicutes | Bacilli | Bacillales | Bacillaceae	Core sample from 2.7 km depth, Taylorsville Triassic Basin, Virginia USA	USA	33°20'N 81°44'W	Deep subsurface	61	45	61	T	N	HalT	T/HalT	7.3	7	8.1	0	0	12.2	growth at 0-12.27% ( 0-2.1 M) NaCl, opt 0% (0 M) NaCl		Boone et al 1995 IJSEM 45(3):441-448
Caloranaerobacter ferrireducens DY22619	strain DY22619 (GenBank: KC794016.1)	1470	Thermophilic	Bacteria | Firmicutes | Clostridia | Peptostreptococcales-Tissierellales |	Marine hydrothermal system, East Pacific Rise	N/A	3°01'N 102°06'W	Marine hydrothermal	60	40	70	T	N	M	T	7	4.5	8.5	2.5	1.5	5	growth at 1.5-5% NaCl, opt 2.5% NaCl		Zeng et al 2015 IJSEM 65(6):1714-1718
Carboxydocella manganica SLM 61	strain SLM 61 (GenBank: GU584133.1)	1522	Thermophilic	Bacteria | Firmicutes | Thermincolia | Carboxydocellales | Carboxydocellaceae	Sediment from hot spring, Kamchatka	Russia	54°30'N 159°54'E	Terrestrial hydrothermal	59	26	70	T	N	M	T	6.5	5.5	8	0.5	0	2	growth at 0-2% NaCl, opt 0.5% NaCl		Slobodkina et al 2012 IJSEM 62(4):890-894
Carboxydothermus ferrireducens JW/AS-Y7	strain JW/AS-Y7 (GenBank: U76363.1)	1503	Thermophilic	Bacteria | Firmicutes | Desulfotomaculia | Carboxydothermales | Carboxydothermaceae	Mixed sediment, water and biomass sample from hot spring, Calcite Spring, Yellowstone USA	USA	44°54'N 110°23'W	Terrestrial hydrothermal	60	40	70	T	N	M	T	7	4.5	8.5		0	1	growth at 0-1% NaCl		Slobodkin et al 1997 IJSEM 47(2):541-547; Slobodkin et al 2006 IJSEM 56(10):2349-2351
Carboxydothermus pertinax Ug1	strain Ug1 (NCBI Reference Sequence: NR_113200.1)	1497	Thermophilic	Bacteria | Firmicutes | Desulfotomaculia | Carboxydothermales | Carboxydothermaceae	Hot Spring, Calcite Springs Yellowstone	USA	44°54'N 110°23'W	Terrestrial hydrothermal	65	50	70	T	N	M	T	6.5	4.6	8.6				(ND)		Yoneda et al 2012 IJSEM 62(7):1692-1697
Conexivisphaera calida NAS-02	strain NAS02 (NCBI Reference Sequence: NZ_AP018732.1)	1500	Thermophilic	Archaea | Thaumarchaeota | Conexivisphaerales | Conexivisphaeraceae*	Thermoacidic spring at Oku-Shiobara, Tochigi, Japan	Japan	36°57'N 139°46'E	Terrestrial hydrothermal	65	60	70	T	AcT	M	T/AcT	5	4.5	5.5				(ND)		Kato et al 2019 ISME J 13:2465-2474; Kato et al 2021 IJSEM 71:004595
Deferribacter abyssi JR	strain JR (GenBank: AJ515882.1)	1519	Thermophilic	Bacteria | Deferribacterota | Deferribacteres | Deferribacterales | Deferribacteraceae	Marine hydrothermal system, Mid-Atlantic Ridge	N/A	36°16'N 33°54'W	Marine hydrothermal	60	45	65	T	N	M	T	6.6	6	7.2	3	1	5	growth at 1-5% NaCl, opt 3% NaCl		Miroshnichenko et al 2003 IJSEM 53:1637-1641
Deferribacter autotrophicus SL50	strain SL50 (NCBI Reference Sequence: NR_044488.1)	1543	Thermophilic	Bacteria | Deferribacterota | Deferribacteres | Deferribacterales | Deferribacteraceae	Marine hydrothermal system, Mid-Atlantic Ridge	N/A	12°58'N 44°51'W	Marine hydrothermal	60	25	75	T	N	HalT	T/HalT	6.5	5	7.5	2.5	1	6	growth at 1-6% NaCl, opt 2.5% NaCl		Slobodkina et al 2009 IJSEM 59:1508-1512
Deferribacter thermophilus BMA	strain BMA (GenBank: U75602.1)	1551	Thermophilic	Bacteria | Deferribacterota | Deferribacteres | Deferribacterales | Deferribacteraceae	Beatrice oil field, North Sea (UK)	UK	58°7′N 3°4′W	Hydrocarbon reservoir	60	50	65	T	N	M	T	6.5	5	8	2	0	5	growth at 0-5% NaCl, opt 2% NaCl		Greene et al 1997 IJSEM 47(2):505-509
Deferrisoma camini S3R1	strain S3R1 (GenBank: JF802205.1)	1503	Thermophilic	Bacteria | Defferrisomatota | Defferrisomatia | Defferrisomatales | Defferrisomataceae	Marine hydrothermal system, Eastern Lau Spreading Centre	N/A	20°45'S 176°11'W	Marine hydrothermal	50	36	62	T	N	M	T	6.5	5.5	7.5	2.25	1	5	growth at 1-5% NaCl, opt 2-2.5% NaCl		Slobodkina et al 2012 IJSEM 62(10):2463-8
Deferrisoma paleochoriense MAG-PB1	strain MAG-PB1 (GenBank: KM386664.1)	1322	Thermophilic	Bacteria | Defferrisomatota | Defferrisomatia | Defferrisomatales | Defferrisomataceae	Marine hydrothermal system, Palaeochori Bay, Milos Greece	Greece	36°40'N 24°31'E	Marine hydrothermal	60	30	70	T	N	M	T	6	5.5	8	1.75	0	5	growth at 0-5% NaCl, opt 1.5-2% NaCl		Perez-Rodriguez et al 2015 IJSEM 66(2):830-836
Desulfitobacterium aromaticivorans UKTL	strain UKTL (GenBank: EU711071.1)	1408	Meso/neutrophilic	Bacteria | Firmicutes | Desulfitobacteriia | Desulfitobacteriales | Desulfitobacteriaceae	Soil from former coal-gasification site, Poland	Poland	50°17'N 18°37'E	Contaminated soil	30			M	N	M	M	6.8	6.5	7.5				(ND)		Kunapuli et al 2010 IJSEM 60(3):686-695
Desulfitobacterium metallireducens 853-15A	strain 853-a5A / DSM 15288 (GenBank: AF297871.1)	1514	Meso/neutrophilic	Bacteria | Firmicutes | Desulfitobacteriia | Desulfitobacteriales | Desulfitobacteriaceae	U-contaminated aquifer sediments, New Mexico USA	USA	36°47'N 108°42'W	Contaminated aquifer sediment	30	20	37	M	N	M	M	7						(ND)		Finneran et al 2002 IJSEM 52(6):1929-1935
Desulfofrigus fragile LSv21	strain LSv21 (GenBank: AF099065.1)	1520	Meso/neutrophilic	Bacteria | Desulfobacterota | Desulfobacteria | Desulfobacterales | Desulfolunaceae	Arctic marine sediments off coast of Svalbard	Norway	76°58'N 15°34'E	Marine sediment	18	-1.8	27	PT	N	M	M(PT)	7.2			2			requires NaCl; optimal growth at marine salt concentrations (1.5-2.5% NaCl)		Knoblauch et al 1999 IJSEM 49(4):1631-1643
Desulfofrigus oceanense ASv26	strain ASv26 (GenBank: AF099064.1)	1523	Psychrophilic	Bacteria | Desulfobacterota | Desulfobacteria | Desulfobacterales | Desulfolunaceae	Arctic marine sediments off coast of Svalbard	Norway	76°58'N 15°34'E	Marine sediment	10	-1.8	16	P	N	M	P	7.25			2			optimal growth at marine salt concentrations (1.5-2.5% NaCl)		Knoblauch et al 1999 IJSEM 49(4):1631-1643
Desulfonatronum buryatense Ki5	strain Ki5 (GenBank: KC417374.1)	1405	Alkaliphilic	Bacteria | Desulfobacterota | Desulfovibrionia | Desulfovibrionales | Desulfonatronaceae	Microbial mat of an alkaline brackish lake, Buriatia, Russia	Russia	53°48′N 109°20′E	Soda lake sediment	34	20	40	M	Alk	M	Alk	9.4	7.5	10.5	0.5	0.2	4	growth at 0.2-4% NaCl, opt 0.5% NaCl		Ryzhmanova et al 2013 Extremophiles 17(5):851-859
Desulfosporomusa polytropa STP3	strain STP3 (GenBank: AJ006605.2)	1444	Meso/neutrophilic	Bacteria | Firmicutes | Negativicutes | Veillonellales-Selenomonadales | Sporomusaceae	Sediment from oligotrophic Lake Stechlin, Germany	Germany	53°9′N 13°1′E	Freshwater sediment	28	4	37	PT	N	M	M(PT)	7.15	6.1	8.2		0	0.15	growth at 0-0.15% NaCl		Sass et al 2004 Archives of Microbiology 182(2):204-211
Desulfosporosinus acididurans M1	strain M1 (GenBank: EU180237.1)	1419	Meso/neutrophilic	Bacteria | Firmicutes | Desulfitobacteriia | Desulfitobacteriales | Desulfitobacteriaceae	Volcanic ash-impacted river sediments, Monserrat	Monserrat	16°40'N 62°11'W	Acidic river sediment	30	15	40	M	AcT	M	M/AcT	5.5	3.8	7	0.6	0	1.5	growth at 0.1.5% NaCl, opt 0.6% NaCl		Sánchez-Andrea et al 2015 Extremophiles 19(1):39-47
Desulfosporosinus lacus STP12	strain STP12 (GenBank: AJ582757.1)	1553	Meso/neutrophilic	Bacteria | Firmicutes | Desulfitobacteriia | Desulfitobacteriales | Desulfitobacteriaceae	Pristine sediments of Lake Stechlin, Germany	Germany	53°9′N 13°1′E	Freshwater sediment	18	4	32	PT	N	M	M(PT)	7	6.5	7.5				(ND)		Ramamoorthy et al 2006 IJSEM 56(12):2729-2736
Desulfosporosinus orientis DSM 765	strain DSM 765 (GenBank: Y11570.1)	1511	Meso/neutrophilic	Bacteria | Firmicutes | Desulfitobacteriia | Desulfitobacteriales | Desulfitobacteriaceae	Soil from Singapore	Singapore	1°19'N 103°51'E	Soil	33.5		42	M	N	M	M	7	6	8		0	4.5	growth below 4.5% NaCl		Adams and Postgate 1959 J Gen Microbiol 20:252-257; Ramamoorthy et al 2006 IJSEM 56(12):2729-2736; Sánchez-Andrea et al 2015 Extremophiles 19(1):39-47
Desulfotalea arctica LSv514	strain LSv514 (GenBank: AF099061.1)	1486	Meso/neutrophilic	Bacteria | Desulfobacterota | Desulfobulbia | Desulfobulbales | Desulfocapsaceae	Arctic marine sediments off coast of Svalbard	Norway	77°33'N 19°05'E	Marine sediment	18	-1.8	26	PT	N	M	M(PT)	7.05			2			requires NaCl; optimal growth at marine salt concentrations (1.5-2.5% NaCl)		Knoblauch et al 1999 IJSEM 49(4):1631-1643
Desulfotalea psychrophila LSv54	strain LSv54 (NCBI Reference Sequence: NR_028729.1)	1492	Psychrophilic	Bacteria | Desulfobacterota | Desulfobulbia | Desulfobulbales | Desulfocapsaceae	Arctic marine sediments off coast of Svalbard	Norway	77°33'N 19°05'E	Marine sediment	10	-1.8	19	P	N	M	P	7.45			1			requires NaCl; optimal growth at 1% NaCl		Knoblauch et al 1999 IJSEM 49(4):1631-1643
Desulfuromonas acetexigens DSM 1397	strain 2873 / DSM 1397 (NCBI Reference Sequence: NR_044770.1)	1318	Meso/neutrophilic	Bacteria | Desulfobacterota | Desulfuromonadia | | Desulfuromonadaceae	Digester sludge, sewage plant, Germany	Germany	51°31'N 9°57'E	Anaerobic sludge	30			M	N	M	M	7.7	6.4	8.5	0	0	1	grows well without NaCl, no growth above 1% NaCl		Finster et al 1994 Archives of Microbiology 161(4):328-332; Coates et al 1995 Archives of Microbiology 164:406-413; Lovley et al 1995, AEM 61(6):2132-2138
Desulfuromonas acetoxidans DSM 684	strain DSM 684 (NCBI Reference Sequence: NR_121678.1)	1558	Meso/neutrophilic	Bacteria | Desulfobacterota | Desulfuromonadia | | Desulfuromonadaceae	Antarctic marine sediment	Antarctica	60°46'S 45°24'W	Marine sediment	30	25	35	M	N	M	M	7.25				1.5	2	requires NaCl; growth at 1.5-2% NaCl		Pfennig and Biebl, 1976 Archives of Microbiology 110(1):3-12; Roden and Lovley, 1993 AEM 59(3):734-42
Desulfuromonas carbonis ICBM	strain ICBM (GenBank: KJ776405.2)	1547	Meso/neutrophilic	Bacteria | Desulfobacterota | Desulfuromonadia | | Desulfuromonadaceae	Active methane gas well, Indiana USA	USA	39°01'N 87°26'W	Hydrocarbon reservoir	31	10	37	PT	N	M	M(PT)	7	6.5	8	2	0	4	opt. growth at 0-4% (0-0.7 M) NaCl		An and Picardal 2015 IJSEM 65(5):1686-1693
Desulfuromonas chloroethenica TT4B	strain TT4B (NCBI Reference Sequence: NR_026012.1)	1502	Meso/neutrophilic	Bacteria | Desulfobacterota | Desulfuromonadia | | Desulfuromonadaceae	Chlorinated HC-contaminated sediments	USA	42°24'N 71°23'W	Contaminated sediment	26	21	31	M	N	M	M	7.4	6.5	7.4	0			opt. growth at 0% NaCl		Krumholz 1997 IJSEM 47(4):1262-1263
Desulfuromonas michiganensis BB1	strain BB1 (NCBI Reference Sequence: NR_114607.1)	1526	Meso/neutrophilic	Bacteria | Desulfobacterota | Desulfuromonadia | | Desulfuromonadaceae	Sediment from the Père Marquette River, Michigan USA	USA	43°51′N 85°50′W	Freshwater sediment	27.5	10	35	PT	N	M	M(PT)	7.25	6.8	8	0.85			grown at 0.85%		Sung et al 2003 AEM 69(5):2964-2974
Desulfuromonas palmitatis SDBY1	strain SDBY1 (GenBank: U28172.1)	1471	Meso/neutrophilic	Bacteria | Desulfobacterota | Desulfuromonadia | | Desulfuromonadaceae	HC-contaminated marine sediments, San Diego Bay	USA	32°40'N 117°08'W	Contaminated sediment	40			M	N	M	M	6.9			1.8			requires 1.8% NaCl		Coates et al., 1995 Archives of Microbiology 164:406-413
Desulfuromonas svalbardensis 112	strain 112 (GenBank: AY835388.1)	1516	Psychrophilic	Bacteria | Desulfobacterota | Desulfuromonadia | | Desulfuromonadaceae	Arctic marine sediments off coast of Svalbard	Noway	79°42'N 11°05'E	Marine sediment	14	-2	20	P	N	M	P	7.3	6.5	7.5	4	0.7	4.5	optimum NaCl 2-6%, grows 0.7-4.5%		Vandieken et al 2006 IJSEM56(6):1133-9
Desulfuromonas versatilis NIT-T3	no isolated 16S rRNA gene sequence		Meso/neutrophilic	Bacteria | Desulfobacterota | Desulfuromonadia | | Desulfuromonadaceae	subsurface coastal sand and seawater from Ikbe coast in Toyahashi, Japan	Japan	34°39'N 137°23'E	Marine sediment	25	10	35	PT	N	M	M	6.95			0.6			optimal growth at NaCl concentration ranging fro 0.2-1.0% w/v		Xie et al 2021 Microorganisms 9(9):1953
Desulfuromusa bakii Gyprop	strain Gyprop (GenBank: X79412.1)	1473	Meso/neutrophilic	Bacteria | Desulfobacterota | Desulfuromonadia | | Geopsychrobacteraceae	Marine Mud, Gulf of California	USA	28°0′N 112°0′W	Marine sediment	27.5	8	32	PT	N	M	M(PT)	7.05	6.2	7.8	0			no growth at 0.6% (114 mM) NaCl		Liesack and Finster 1994 IJSEM 44(4):753-758; Lonergan et al 1996 Journal of Bacteriology 178(8):2402-8
Desulfuromusa ferrireducens 102	strain 102 (GenBank: AY835392.1)	1491	Psychrophilic	Bacteria | Desulfobacterota | Desulfuromonadia | | Geopsychrobacteraceae	Arctic marine surface sediments, Svalbard	Norway	78°23'N 16°55'E	Marine sediment	14	-2	23	P	N	M	P	7.15	6.5	7.9	3.3	15	4.5	optimum NaCl 2.6-4%, grows 1.5-4.5%		Vandieken et al 2006 IJSEM56(6):1133-9
Desulfuromusa kysingii Kysw2	strain Kysw2 (GenBank: X79414.1)	1438	Meso/neutrophilic	Bacteria | Desulfobacterota | Desulfuromonadia | | Geopsychrobacteraceae	Marine mud, Kysing Fjord, Denmark	Denmark	56°0'N 10°14'E	Marine sediment	32	4	35	PT	N	M	M(PT)	7.2	5.8	8.25		0	0.6	growth up to 0.6% (114 mM) NaCl		Liesack and Finster 1994 IJSEM 44(4):753-758; Lonergan et al 1996 Journal of Bacteriology 178(8):2402-8
Desulfuromusa succinoxidans Gylac	strain Gylac (GenBank: X79415.1)	1435	Meso/neutrophilic	Bacteria | Desulfobacterota | Desulfuromonadia | | Geopsychrobacteraceae	Marine Mud, Gulf of California	USA	28°0′N 112°0′W	Marine sediment	32	4	35	PT	N	M	M(PT)	7.2	5.8	8.25		0	0.6	growth up to 0.6% (114 mM) NaCl		Liesack and Finster 1994 IJSEM 44(4):753-758; Lonergan et al 1996 Journal of Bacteriology 178(8):2402-8
Ferribacterium limneticum CdA-1	strain CdA-1 (GenBank: Y17060.1)	1530	Meso/neutrophilic	Bacteria | Proteobacteria | γ-Proteobacteria | Pseudomonadales | Moraxellaceae	Mine-impacted lake sediment, Idaho USA	USA	47°27'N 116°42'W	Contaminated sediment	25			M	N	M	M	7						(ND)		Cummings et al 1999 Archives of Microbiology 171(3):183-188
Ferrimonas aestuarii IMCC35002	strain IMCC35002 (GenBank: MK263029.2)	1477	Meso/neutrophilic	Bacteria | Proteobacteria | γ-Proteobacteria | Alteromonadales | Shewanellaceae	Seawater sampled at Phu Quoc Island in Vietnam	Vietnam	10°14'N 103°57'E	Seawater	30	15	37	M	AlkT	HalT	M/HalT/AlkT	8	6	9	2	1	6			Hwang et al 2020 IJSEM 70(9) doi 10.1099/ijsem.0.004359
Ferrimonas balearica PAT	strain PAT (GenBank: X93021.1)	1546	Meso/neutrophilic	Bacteria | Proteobacteria | γ-Proteobacteria | Alteromonadales | Shewanellaceae	Marine sediment, Palma de Mallorca, Spain	Spain	39°33'N 2°39'E	Marine sediment	37	28	42	M	AlkT	HalT	M/HalT/AlkT	7.5	6	9		0.5	7.5	growth at 0.5-7.5% NaCl		Rosselló-Mora et al 1995 Systematic and Applied Microbiology 18(2):196-202
Ferrimonas sediminicola IMCC35001	strain IMCC35001 (GenBank: MK263028.2)	1476	Meso/neutrophilic	Bacteria | Proteobacteria | γ-Proteobacteria | Alteromonadales | Shewanellaceae	Tidal flat sediment at Songdo, Republic of Korea	Repoublic of Korea	37°23'N 126°38'E	Marine sediment	30	15	37	M	N	HalT	M/HalT	7	6	8	2	1	7			Hwang et al 2020 IJSEM 70(9) doi 10.1099/ijsem.0.004359
Ferroglobus indicus 297	no sequence		Hyperthermophilic	Archaea | Halobacterota | Archaeoglobi | Archaeoglobales | Archaeoglobaceae	Marine hydrothermal system, Kairei vent field, Indian Ocean	N/A	25°S, 70°E	Marine hydrothermal	100			HT	N	M	HT	6.9						(ND)		Kashefi et al 2008 AEM 74(1):251-258
Ferroglobus pacificus 139	no sequence		Hyperthermophilic	Archaea | Halobacterota | Archaeoglobi | Archaeoglobales | Archaeoglobaceae	Marine hydrothermal system, Godzilla sulfide chimney, Pacific	N/A	47°N, 129°W	Marine hydrothermal	95			HT	N	M	HT	6.9						(ND)		Kashefi et al 2008 AEM 74(1):251-258; Kashefi et al 2002 IJSEM 52(£):719-728
Ferroglobus placidus DSM 10642	strain DSM 10642 (GenBank: AF220166.1)	1471	Hyperthermophilic	Archaea | Halobacterota | Archaeoglobi | Archaeoglobales | Archaeoglobaceae	Marine hydrothermal system, Vulcano Italy	Italy	38°25'N 14°58'E	Marine hydrothermal	85	65	95	HT	N	M	HT	7	6	8.5	2	0.5	4.5	growth at 0.5-4.5% NaCl, opt 2% NaCl		Hafenbradl et al 1996 Archives of Microbiology 166(5); Tor and Lovley 2001 Environental Microbiology 3(4):281-7
Fontibacter ferrireducens SgZ-2	strain SgZ-2 (GenBank: JQ348962.2)	1488	Meso/neutrophilic	Bacteria | Bacteroidetes | Bacteroidia | Cytophagales | Cyclobacteriaceae	Microbial fuel cell (wastewater fed)	N/A	N/A	Microbial fuel cell	30	15	37	M	N	M	M	7	6.5	8.5	1	0	5	growth at 0-5% NaCl, opt 1% NaCl		Zhang et al 2013 IJSEM 63(3):925-929
Fuchsiella ferrireducens Z-7101	strain Z-7101 (GenBank: JX566886.1)	1499	Alkaliphilic / Halophilic	Bacteria | Halanaerobiaeota | Halanaerobiia | Halanaerobiales | Halobacteroidaceae	Soda lake sediment, Tanatar system, Russia	Russia	50°55′N 86°55′E	Soda lake sediment	33.5	25	45	M	Alk	HalP	Alk/HalP	9.8	8.5	10.7	7	1.16	15.8	growth at 1.16-15.8% (0.2-2.7 M) NaCl, opt 7% (1.2 M) NaCl		Zhilina et al 2015 IJSEM 65(8):2432-2440
Geoalkalibacter ferrihydriticus Z-0531	strain Z-0531 (GenBank: DQ309326.1)	1504	Meso/neutrophilic	Bacteria | Desulfobacterota | Desulfuromonadia | | Geoalkalibacteraceae	Soda lake sediment, Tuva, Russia	Russia	51°47′N 94°45′E	Soda lake sediment	35	18	39	M	AlkT	M	M/AlkT	8.6	7.8	10	0	0	5	does not require NaCl; growth at 0-5% NaCl (opt 0%)		Zavarzina et al 2006 Microbiology 75(6):673-682
Geoalkalibacter subterraneus Red1	strain Red1 (GenBank: EU182247.1)	1555	Meso/neutrophilic	Bacteria | Desulfobacterota | Desulfuromonadia | | Geoalkalibacteraceae	Oilfield production water, Utah USA	USA	40°11'N 109°18'W	Hydrocarbon reservoir	40	30	50	M	AlkT	HalT	M/HalT/AlkT	7	6	9	2	0.1	10	growth at 0.1-10% NaCl, opt 2% NaCl		Greene et al 2009 IJSEM 59(4):781-5
Geobacter anodireducens SD-1	strain SD-1 (GenBank: KF006333.1)	1457	Meso/neutrophilic	Bacteria | Desulfobacterota | Desulfuromonadia | Geobacterales | Geobacteraceae	Microbial fuel cell	N/A	N/A	Microbial fuel cell	32.5	15	42	M	N	M	M	7	6	8.5		0	3	growth up to 3% NaCl		Sun et al 2014 IJSEM 64(10):3485-3491
Geobacter argillaceus G12	strain G12 (GenBank: DQ145534.1)	1461	Meso/neutrophilic	Bacteria | Desulfobacterota | Desulfuromonadia | Geobacterales | Geobacteraceae	Subsurface kaolin strata, Georgia, USA	USA	32°52'N 82°57'W	Subsurface sediment	30	10	36	M	N	M	M	6.5	5.8	7.4				(ND)		Shelobolina et al 2007 IJSEM 57(1):126-135
Geobacter chapellei 172	strain 172 (GenBank: U41561.1)	1472	Meso/neutrophilic	Bacteria | Desulfobacterota | Desulfuromonadia | Geobacterales | Geobacteraceae	Deep (20-250 m) aquifer sediments, Atlantic Plain, South Carolina	USA	33°29'N 79°26'W	Subsurface sediment	25			M	N	M	M	7						(ND)		Coates et al 1996 AEM 62(5):1531-1536; Lonergan et al 1996 Journal of Bacteriology 178(8):2402-8; Coates et al 2001 IJSEM 51(2):581-588
Geobacter daltonii FRC-32	strain FRC-32 (GenBank: EU660516.2)	1424	Meso/neutrophilic	Bacteria | Desulfobacterota | Desulfuromonadia | Geobacterales | Geobacteraceae	U- and HC-contaminated sediment, Tennessee, USA	USA	35°59'N 84°15'W	Contaminated sediment	30			M	N	M	M	7	6	8	0	0	0.7	growth at 0-0.7% NaCl, opt 0% NaCl		Prakash et al 2010 IJSEM 60(3):546-553
Geobacter grbciae TACP-2	strain TACP-2 (GenBank: AF335182.1)	1527	Meso/neutrophilic	Bacteria | Desulfobacterota | Desulfuromonadia | Geobacterales | Geobacteraceae	Sediment from Potomac River estuary, Virginia USA	USA	38°08'N 76°43'W	Freshwater sediment	30			M	N	M	M	6.85						(ND)		Coates et al 1996 AEM 62(5):1531-1536; Coates et al 2001 IJSEM 51(2):581-588
Geobacter hydrogenophilus H-2	strain H-2 (GenBank: U46860.1)	1449	Meso/neutrophilic	Bacteria | Desulfobacterota | Desulfuromonadia | Geobacterales | Geobacteraceae	Sediment from a HC-contaminated aquifer, S Carolina	USA	32°54'N 79°59'W	Contaminated aquifer sediment	35			M	N	M	M	6.5						(ND)		Coates et al 1996 AEM 62(5):1531-1536; Lonergan et al 1996 Journal of Bacteriology 178(8):2402-8; Coates et al 2001 IJSEM 51(2):581-588
Geobacter lovleyi SZ	strain SZ (NCBI Reference Sequence: NR_074979.1)	1551	Meso/neutrophilic	Bacteria | Desulfobacterota | Desulfuromonadia | Geobacterales | Geobacteraceae	Freshwater sediment from Su-Zi Creek, South Korea	Republic of Korea	37°33'N 126°58'E	Freshwater sediment	35	10	40	PT	N	M	M(PT)	6.85						(ND)		Sung et al 2006 AEM 72(4):2775-2782
Geobacter luticola OSK6	strain OSK6 (GenBank: AB682759.1)	1478	Meso/neutrophilic	Bacteria | Desulfobacterota | Desulfuromonadia | Geobacterales | Geobacteraceae	Lotus field mud, Japan	Japan	34°56'N 137°17'E	Soil	33.5	20	40	M	N	M	M	7	6.5	7.5	0	0	0.5	growth at 0-0.5% NaCl, opt 0% NaCl		Viulu et al 2013 IJSEM 63(2):442-448
Geobacter metallireducens GS-15	strain GS-15 (NCBI Reference Sequence: NR_025895.1)	1546	Meso/neutrophilic	Bacteria | Desulfobacterota | Desulfuromonadia | Geobacterales | Geobacteraceae	Sediment from Potomac River, Virginia USA	USA	38°41'N 77°04'W	Freshwater sediment	32.5			M	N	M	M	6.85						(ND)		Lovley and Phillips 1988 AEM 54(6):1472-1480; Lovley et al 1993.Archives of Microbiology 159(4):336-344; Lonergan et al 1996 Journal of Bacteriology 178(8):2402-8
Geobacter pickeringii G13	strain G13 (GenBank: DQ145535.1)	1508	Meso/neutrophilic	Bacteria | Desulfobacterota | Desulfuromonadia | Geobacterales | Geobacteraceae	Subsurface kaolin strata, Georgia, USA	USA	32°52'N 82°57'W	Subsurface sediment	30	10	36	PT	N	M	M(PT)	6.9	5.8	8				(ND)		Shelobolina et al 2007 IJSEM 57(1):126-135
Geobacter psychrophilus P35	strain P35 (GenBank: AY653549.1)	1490	Meso/neutrophilic	Bacteria | Desulfobacterota | Desulfuromonadia | Geobacterales | Geobacteraceae	Aquifer groundwater, Bemidji, MA USA	USA	47°25'N 94°51'W	Groundwater	23.5	4	30	PT	AlkT	M	M(PT)/AlkT	7	6	9		1	3	growth at 1-3% NaCl		Nevin et al 2005 IJSEM 55(4):1667-1674
Geobacter soli GSS01	strain GSS01 (NCBI Reference Sequence: NR_134039.1)	1518	Meso/neutrophilic	Bacteria | Desulfobacterota | Desulfuromonadia | Geobacterales | Geobacteraceae	Forest soil, Longfu Town, Guangdong Province, China	China	28°25'N 113°31'E	Soil	30	16	40	M	N	M	M	7.2						(ND)		Zhou et al 2014 IJSEM 64(11):3786-3791
Geobacter sulfurreducens PCA	strain PCA (NCBI Reference Sequence: NR_075009.1)	1556	Meso/neutrophilic	Bacteria | Desulfobacterota | Desulfuromonadia | Geobacterales | Geobacteraceae	HC-contaminated surface sediment, Oklahoma USA	USA	35°14'N 97°19'W	Contaminated sediment	35			M	N	M	M	6.8				0	1.7	growth up to 1.7% NaCl		Caccavo et al 1994 AEM 60(10):3752-3759
Geobacter thiogenes K1	strain K1 (NCBI Reference Sequence: NR_028775.1)	1521	Meso/neutrophilic	Bacteria | Desulfobacterota | Desulfuromonadia | Geobacterales | Geobacteraceae	Subsoil along Mill Creek, MI USA	USA	46°09'N 87°16'W	Soil	30			M	N	M	M	7						(ND)		De Wever et al 2000 AEM; Nevin et al 2007 IJSEM 57(3):463-466
Geobacter toluenoxydans TMJ1	strain TMJ1 (GenBank: EU711072.1)	1440	Meso/neutrophilic	Bacteria | Desulfobacterota | Desulfuromonadia | Geobacterales | Geobacteraceae	Sludge from a tar-oil-contaminated aquifer	Germany	48°49'N 9°09'E	Contaminated aquifer sediment	28.5			M	N	M	M	6.8	6.6	7.5	0	0	2	(ND)		Kunapuli et al 2010 IJSEM 60(3):686-695
Geobacter uraniireducens Rf4	strain Rf4 (NCBI Reference Sequence: NR_044262.1)	1359	Meso/neutrophilic	Bacteria | Desulfobacterota | Desulfuromonadia | Geobacterales | Geobacteraceae	U-contaminated subsurface sediment, Old Rifle, Colorado	USA	(not disclosed)	Contaminated sediment	32	10	34	PT	N	M	M(PT)	6.75	6	7.7				(ND)		Shelobolina et al 2008 IJSEM 58(5):1075-1078
Geogemma barossii 121	no sequence		Hyperthermophilic	Archaea | Crenarchaeota | Thermoprotei | Desulfurococcales | Pyrodictiaceae	Marine hydrothermal system, Finn sulfide chimney, Pacific	N/A	47°N, 129°W	Marine hydrothermal	107.5	85	121	HT	N	M	HT	6.9						(ND)		Kashefi and Lovley 2003 Science 301(5635):934; Kashefi et al 2008 AEM 74(1):251-258
Geogemma indica 296	strain 296 (GenBank: DQ492260.1)	1368	Hyperthermophilic	Archaea | Crenarchaeota | Thermoprotei | Desulfurococcales | Pyrodictiaceae	Marine hydrothermal system, Kairei vent field, Indian Ocean	N/A	25°S, 70°E	Marine hydrothermal	100			HT	N	M	HT	6.9						(ND)		Kashefi et al 2008 AEM 74(1):251-258
Geogemma pacifica 136	strain 136 (GenBank: DQ492259.1)	1050	Hyperthermophilic	Archaea | Crenarchaeota | Thermoprotei | Desulfurococcales | Pyrodictiaceae	Marine hydrothermal system, Godzilla sulfide chimney, Pacific	N/A	47°N, 129°W	Marine hydrothermal	95			HT	N	M	HT	6.9						(ND)		Kashefi et al 2008 AEM 74(1):251-258
Geoglobus ahangari 234	strain 234 (GenBank: AF220165.1)	1435	Hyperthermophilic	Archaea | Halobacterota | Archaeoglobi | Archaeoglobales | Archaeoglobaceae	Marine hydrothermal system, Guaymas Basin, Pacific	N/A	27°N, 111°W	Marine hydrothermal	88	65	90	HT	N	M	HT	7	5	7.6	1.9	0.9	3.8	growth at 0.9-3.8% NaCl, opt 1.9% NaCl		Kashefi et al 2002 IJSEM 52:719-728
Geomonas bemidjiensis Bem	strain Bem (GenBank: MK775265.1)	1424	Meso/neutrophilic	Bacteria | Desulfobacterota | Desulfuromonadia | Geobacterales | Geobacteraceae	Subsurface sediment, Bemidji, Minnesota	USA	47°25'N 94°51'W	Subsurface sediment	30	15	37	M	N	M	M	7				1	3	growth at 1-3% NaCl		Nevin et al 2005 IJSEM 55(4):1667-1674; Xu et al 2019 Front Microbiol 10:220
Geomonas bremensis Dfr1	strain Dfr1 (GenBank: U96917.1)	1475	Meso/neutrophilic	Bacteria | Desulfobacterota | Desulfuromonadia | Geobacterales | Geobacteraceae	Subsurface sediment, town ditch, Bremen	Germany	53°08'N 8°39'E	Subsurface sediment	31			M	N	M	M	6.1						(ND)		Straub and Buchholz-Cleven 2001 IJSEM 51(5):1805-1808; Xu et al 2019 Front Microbiol 10:220
Geomonas edaphica Red53	strain Red52 (GenBank: MH915554.1)	1424	Meso/neutrophilic	Bacteria | Desulfobacterota | Desulfuromonadia | Geobacterales | Geobacteraceae	Paddy field soil in Mine-shi, Yamaguchi, Japan	Japan	34°09'N 131°12'E	Soil	31.5	10	42	PT	N	M	M(PT)	6.5	5.5	8	0.1	0	0.7	growth at 0-0.7% (opt 0-02%) NaCl		Xu et al 2019 Front Microbiol 10:220
Geomonas ferrireducens S62	strain S62 (GenBank: MH915555.1)	1424	Meso/neutrophilic	Bacteria | Desulfobacterota | Desulfuromonadia | Geobacterales | Geobacteraceae	Paddy field soil in Nagaoka-shi, Niigata, Japan	Japan	37°22'N 138°52'E	Soil	31.5	13	42	PT	N	M	M/PT	6.5	5.5	8	0.1	0	0.7	growth at 0-0.7% (opt 0-02%) NaCl		Xu et al 2019 Front Microbiol 10:220
Geomonas limicola Red745	strain Red745 (GenBank: LC505064.1)	1433	Meso/neutrophilic	Bacteria | Desulfobacterota | Desulfuromonadia | Geobacterales | Geobacteraceae	Paddy field soil in Mine, Yamaguchi, Japan	Japan	34°09'N 131°12'E	Soil	31.5	20	40	M	N	M	M	6.25	5	7.5	0.05	0	0.4			Itoh et al 2020 IJSEM 71(1) doi 10.1099/ijsem.0.004607
Geomonas oryzae S43	strain S43 (GenBank: MH915553.1)	1424	Meso/neutrophilic	Bacteria | Desulfobacterota | Desulfuromonadia | Geobacterales | Geobacteraceae	Paddy field soil in Nagaoka-shi, Niigata, Japan	Japan	37°22'N 138°52'E	Soil	31.5	13	42	PT	N	M	M(PT)	6.5	5.5	8	0.1	0	0.7	growth at 0-0.7% (opt 0-0.2%) NaCl		Xu et al 2019 Front Microbiol 10:220
Geomonas paludis Red736	strain Red736 (GenBank: LC549121.1)	1430	Meso/neutrophilic	Bacteria | Desulfobacterota | Desulfuromonadia | Geobacterales | Geobacteraceae	Paddy field soil in Ishigaki, Okinawa, Japan	Japan	24°44'N 124°22'E	Soil	31.5	20	42	M	N	M	M	6.5	5.5	7.5	0.1	0	0.8			Itoh et al 2020 IJSEM 71(1) doi 10.1099/ijsem.0.004607
Geomonas pelophilus Dfr2	strain Dfr2 (NCBI Reference Sequence: NR_026077.1)	1475	Meso/neutrophilic	Bacteria | Desulfobacterota | Desulfuromonadia | Geobacterales | Geobacteraceae	Subsurface sediment, town ditch, Bremen	Germany	53°08'N 8°39'E	Subsurface sediment	31			M	N	M	M	6.85						(ND)		Straub and Buchholz-Cleven 2001 IJSEM 51(5):1805-1808; Xu et al 2019 Front Microbiol 10:220
Geomonas silvestric Red330	strain Red330 (GenBank: LC505061.1)	1426	Meso/neutrophilic	Bacteria | Desulfobacterota | Desulfuromonadia | Geobacterales | Geobacteraceae	Forest soil in Nagaoka-shi, Niigata, Japan	Japan	37°22'N 138°52'E	Soil	31.5	20	40	M	N	M	M	6.75	5	7.5	0.05	0	0.1			Itoh et al 2020 IJSEM 71(1) doi 10.1099/ijsem.0.004607
Geomonas terrae Red111	strain Red111 (GenBank: MH915556.1)	1426	Meso/neutrophilic	Bacteria | Desulfobacterota | Desulfuromonadia | Geobacterales | Geobacteraceae	Paddy field soil in Kasumigaurashi, Ibaraki, Japan	Japan	36°10'N 140°13'E	Soil	31.5	10	42	PT	N	M	M(PT)	6.5	5.5	8	0.1	0	0.7	growth at 0-0.7% (opt 0-0.2%) NaCl		Xu et al 2019 Front Microbiol 10:220
Geopsychrobacter electrodiphilus A1, A2	strain A1 (GenBank: AY187303.2)	1493	Meso/neutrophilic	Bacteria | Desulfobacterota | Desulfuromonadia | Geobacterales | Geobacteraceae	Laboratory-incubated marine sediment microbial fuel cell	N/A	N/A	Microbial fuel cell	22	4	30	PT	N	M	M(PT)	6.8						growth at 340 mM NaCl		Holmes et al 2004 AEM 70(10):6023-6030
Geosporobacter ferrireducens IRF9	strain IRF9 (GenBank: KF601937.1)	1392	Alkaliphilic	Bacteria | Firmicutes | Clostridia | Peptostreptococcales-Tissierellales | Thermotaleaceae	HC-contaminated soil	Republic of Korea	127°23'E 36°27'N	Contaminated soil	40	25	45	M	Alk	M	Alk	9.25	6.5	10	0.4			growth at 0.4% NaCl, not. required for growth		Hong et al 2015 Antonie van Leeuwenhoek 107(4):971-977
Geothermobacter ehrlichi SS015	strain SS015 (NCBI Reference Sequence: NR_042754.2)	1399	Thermophilic	Bacteria | Desulfobacterota | Desulfuromonadia | Geobacterales | Geobacteraceae	Marine hydrothermal system, Bag City, Pacific Ocean	N/A	46°N, 130°W	Marine hydrothermal	55	35	65	T	N	M	T	6.9	5	8	1.9	0.5	5	growth at 0.5-5% NaCl, opt 1.9% NaCl		Kashefi et al 2003 AEM 69(5):2985-2993
Geothermobacter hydrogeniphilus EPR-M	strain EPR-M (GenBank: MK135800.1)	1548	Meso/neutrophilic	Bacteria | Desulfobacterota | Desulfuromonadia | Geobacterales | Geobacteraceae	semi-extinct hydrothermal vent, East Pacific Rise	N/A	3°06'S 102°36'W	Marine hydrothermal	39	35	45	M	N	M	M	6.4	5.5	8.6	1.75	1	5	growth between 1 and 5% w/v (optimum 1.5-2%)		Pérez-Rodríguez et al 2021 IJSEM 71(4) doi 10.1099/ijsem.0.004739
Geothermobacterium ferrireducens FW1a	strain FW1a (GenBank: AF411013.1)	1546	Hyperthermophilic	Bacteria | Desulfobacterota | Thermodesulfobacteria | Thermodesulfobacteriales | Thermodesulfobacteriaceae	Sediment from Obsidian Pool, Yellowstone, USA	USA	44°36'N 110°26'W	Terrestrial hydrothermal	87.5	65	100	HT	N	M	HT	6.9			0.025	0	0.75	growth at 0-0.75% NaCl, opt 0-0.05% NaCl		Kashefi et al 2002 AEM 68(4):1735-1742
Geothrix fermentans H-5	strain H-5 (GenBank: U41563.1)	1448	Meso/neutrophilic	Bacteria | Acidobacteria | Holophagae | Holophagales | Holophagaceae	HC-contaminated aquifer sediment, South Carolina	USA	32°54'N 79°59'W	Contaminated aquifer sediment	35			M	N	M	M	7						(ND)		Coates et al 1999 IJSEM 49(4):1615-1622
Geovibrio ferrireducens PAL-1	strain PaAL-1 (GenBank: X95744.1)	1544	Meso/neutrophilic	Bacteria | Deferribacterota | Deferribacteres | Deferribacterales | Deferribacteraceae	HC-contaminated ditch sediment, Oklahoma	USA	35°14'N 97°19'W	Contaminated sediment	35			M	N	M	M	7			0.05	0	0.8	growth at 0-2% NaCl, opt 0% NaCl		Caccavo et al 1996 Archives of Microbiology 165:370-376
Isachenkonia alkalipeptolytica Z-1701	strain Z-1701 (GenBank: MN994853.1)	1508	Alkaliphilic / Halophilic	Bacteria | Firmicutes | Clostridia | Peptostreptococcales-Tissierellales | |	Soda lake sediments, Russia	Russia	51°37'N 79°48'E	Soda lake sediment	37	10	43	PT	Alk	HalP	Alk/PT/HalP	9.15	7.5	10.2	12.27	5.8	18.1	growth at 5.8-18.1% (1.0-3.1M Na+), opt 12.3% (2.1M)		Zavarzina et al 2020 IJSEM doi 10.1099/ijsem.0.004341
Melioribacter roseus P3M‐2	strain P3M-2 (GenBank: JQ292917.1)	1539	Thermophilic	Bacteria | Bacteroidetes | Ignavibacteria | Ignavibacteriales | Melioribacteraceae	Equipment under flow of oil well thermal fluids, Tomsk Russia	Russia	58°43'N 81°32'E	Hydrocarbon reservoir	55	35	60	T	N	HalT	T/HalT	7.5	6	8.7	0.6	0	6	growth at 0-6% NaCl, opt 0.6% NaCl		Podosokoskaya et al 2013 Environmental Microbiology 15(6):1759-1771
Natranaerobaculum magadiense Z-1001	strain Z-1001 (GenBank: HQ322120.1)	1498	Alkaliphilic / Halophilic	Bacteria | Firmicutes | Natranaerobiia | Natranaerobiales | Natranaerobiaceae	Bottom sediments of soda lake, Kenya	Kenya	1°52'S 36°16'E	Soda lake sediment	47.5	20	57	M	Alk	HalP	Alk/HalP	9.375	7.5	10.7	7.5	0	8.8	growth at 0-8.8% (0-1.5 M) NaCl, opt 7-8.1% (1.2-1.4 M) NaCl		Zavarzina et al 2013 IJSEM 63(12):4456-4461
Natronincola ferrireducens Z-0511	strain Z-0511 (GenBank: EU878275.1)	1602	Meso/neutrophilic	Bacteria | Firmicutes | Clostridia | Peptostreptococcales-Tissierellales |	Bottom sediments of soda lake, Russia	Russia	50°01'N 115°30'E	Soda lake sediment	36	15	40	M	AlkT	HalT	M/HalT/AlkT	8.4	7.5	10.2	0.6	0	6	growth at 0-6% NaCl, opt 0.5-0.7% NaCl		Zhilina et al 2009 Microbiology 78(4):455-467
Natronincola peptidovorans Z-7031	strain Z-7031 (GenBank: EF382661.1)	1448	Meso/neutrophilic	Bacteria | Firmicutes | Clostridia | Peptostreptococcales-Tissierellales |	Bottom sediments of soda lake, Russia	Russia	53°48′N 109°20′E	Soda lake sediment	36	15	40	M	AlkT	HalT	M/HalT/AlkT	8.6	7.5	10.2	2	0	7	growth at 0-7% NaCl, opt 1-3% NaCl		Zhilina et al 2009 Microbiology 78(4):455-467
Oryzomonas japonicum Red96	strain Red96 (GenBank: MK334373.1)	1428	Meso/neutrophilic	Bacteria | Desulfobacterota | Desulfuromonadia | Geobacterales | Geobacteraceae	Paddy field soil in Nagaoka-shi, Niigata, Japan	Japan	37°22'N 138°52'E	Soil	31.5	16	40	M	N	M	M	6	5	7.5	0.05	0	0.7	growth at 0-0.7%, opt 0-0.1%		Xu et al 2020 Microorganisms 8:634
Oryzomonas ruber Red88	strain Red88 (GenBank: MK334372.1)	1428	Meso/neutrophilic	Bacteria | Desulfobacterota | Desulfuromonadia | Geobacterales | Geobacteraceae	Paddy field soil in Nagaoka-shi, Niigata, Japan	Japan	37°22'N 138°52'E	Freshwater sediment	31.5	16	40	M	N	M	M	6	5	7.5	0.05	0	0.5	growth at 0-0.5%, opt 0-0.1%		Xu et al 2020 Microorganisms 8:634
Oryzomonas sagensis Red100	strain Red100 (GenBank: MK334374.1)	1428	Meso/neutrophilic	Bacteria | Desulfobacterota | Desulfuromonadia | Geobacterales | Geobacteraceae	Paddy field soil in Kanzaki, Saga, Japan	Japan	33°20'N 130°21'E	Soil	31.5	16	40	M	N	M	M	6.5	5	7.5	0.05	0	0.5	growth at 0-0.5%, opt 0-0.1%		Xu et al 2020 Microorganisms 8:634
Paenibacillus guangzhouensis GSS02	strain GSS02 (GenBank: KJ000691.1)	1507	Meso/neutrophilic	Bacteria | Firmicutes | Bacilli | Paenibacillales | Paenibacillaceae	Forest soil, Huola Mountainm Guangdong Province, China	China	23°11'N 113°23'E	Soil	35	16	40	M	N	M	M	7.5	6.5	10	1	0	3	growth at 0-3% NaCl, opt 1% NaCl		Li et al 2014 IJSEM 64(11):3891-3896
Paludibaculum fermentans P105	strain P105 (GenBank: KJ461654.1)	1413	Meso/neutrophilic	Bacteria | Acidobacteriota | Acidobacteriae | |	Anoxic peat layer of littoral wetland, Russia	Russia	61°22'N 30°55'E	Wetland	24	4	35	PT	AcT	M	M(PT)/AcT	5.75	4	7.2		0	1	growth at 0-1% NaCl		Kulichevskaya et al 2014 IJSEM 64(8):2857-2864
Pantoea agglomerans SP1	strain SP1 (GenBank: AF199029.1)	1495	Meso/neutrophilic	Bacteria | Proteobacteria | γ-Proteobacteria | Enterobacteriales | Erwiniaceae	Sediments from a coastal marine basin, MA USA	USA	41°32'N 70°37'W	Marine sediment	30	5	40	PT	N	M	M(PT)	6.6	6	8.5	0.5	0	5	growth at 0-5% NaCl, opt 0.5% NaCl		Francis et al 2000 AEM 66(2):543-8
Pelobacter carbinolicus DSM 2380	strain DSM 2380 (NCBI Reference Sequence: NR_075013.1)	1558	Meso/neutrophilic	Bacteria | Desulfobacterota | Desulfuromonadia | Syntrophotaleaceae	Anoxic mud of Canale Grande, a channel in Venice, Italy	Italy	45°26'N 12°19'E	Marine sediment	35	15	40	M	N	M	M	6.85	6	8		0	2	growth at 0-2% NaCl		Schink 1984 Archives of Microbiology 137(1):33-41; [82] Lovley et al 1995 AEM 61(6):2132-8
Pelobacter propionicus DSM 2379	strain DSM 2379 (GenBank: LR657301.1)	1023	Meso/neutrophilic	Bacteria | Desulfobacterota | Desulfuromonadia | Syntrophotaleaceae	Black anoxic mud of a freshwater creek near Hannover, Germany	Germany	52°29'N 9°47'E	Freshwater sediment	33	4	45	PT	N	M	M(PT)	7.5	6.5	8.4		0	1	growth at 0-1% NaCl		Schink 1984 Arch Microbiol 137:33-41; Lovley et al 1995 AEM 61(6):2132-8; [41] Lonergan et al 1996 Journal of Bacteriology 178(8):2402-8
Pelobacter venetianus DSM 2394	strain DSM 2394 (GenBank: U41562.1)	1374	Meso/neutrophilic	Bacteria | Desulfobacterota | Desulfuromonadia | Syntrophotaleaceae	Anoxic mud of Canale Grande, a channel in Venice, Italy	Italy	45°26'N 12°19'E	Marine sediment	33	10	40	PT	N	M	M(PT)	7.25	5.5	8	1			opt growth 1% NaCl		Schink and Stieb 1983 AEM 45(6):1905-1913; [41] Lonergan et al 1996 Journal of Bacteriology 178(8):2402-8
Pyrobaculum aerophilum IM2	strain IM2 (NCBI Reference Sequence: NR_102764.2)	1498	Hyperthermophilic	Archaea | Crenarchaeota | Thermoprotei | Thermoproteales | Thermoproteaceae	Boiling marine water hole, Ischia Italy	Italy	40°42'N 13°54'E	Marine hydrothermal	100	75	104	HT	AlkT	M	HT/AlkT	7	5.8	9	1.5	0	3.6	growth at 0-3.6% NaCl, opt 1.5% NaCl		Völkl et al 1993 AEM 59(9):2918-2926; [85] Lovley, 2013 The Prokaryotes: Prokaryotic Physiology and Biochemistry p.287-308
Pyrobaculum ferrireducens 1860	strain 1860 (NCBI Reference Sequence: NR_134837.2)	1499	Hyperthermophilic	Archaea | Crenarchaeota | Thermoprotei | Thermoproteales | Thermoproteaceae	Terrestrial hot spring, Uzon Caldera, Kamchatka Russia	Iceland	54°30′N 159°59′E	Terrestrial hydrothermal	92.5	75	98	HT	N	M	HT	6.5	5.5	7.5	0	0	1	growth at 0-1% NaCl, opt 0% NaCl		Slobodkina et al 2015 IJSEM 65(3):851-856
Pyrobaculum islandicum DSM 4184	strain DSM 4184 (NCBI Reference Sequence: NR_074372.1)	1496	Hyperthermophilic	Archaea | Crenarchaeota | Thermoprotei | Thermoproteales | Thermoproteaceae	Water from geothermal power plant, Krafla, Iceland	Iceland	65°42'N 16°46'W	Terrestrial hydrothermal	100	74	102	HT	AlkT	M	HT/AlkT	6.5	5	9		0	0.5	growth 0-0.5% NaCl		Huber et al 1987 Archives of Microbiology 149(2):95-101; Vargas et al 1998 Nature 395(6697):65-67; Kashefi and Lovley, 2000 AEM 66(3):1050-6; Feinberg et al 2008 AEM 74(2):396-402
Rhodoferax ferrireducens T1 18	strain T118 (NCBI Reference Sequence: NR_074760.1)	1531	Meso/neutrophilic	Bacteria | Proteobacteria | γ-Proteobacteria | Burkholderiales | Comamonadaceae	Coastal aquifer sediment, Oyster Bay, VA USA	USA	37°55'N 75°21'W	Marine sediment	25	4	30	PT	N	M	M(PT)	7	6.7	7.1				(ND)		Finneran et al 2003 IJSEM 53(3):669-673
Saccharolobus caldissimus HS-3	strain HS-3 (GenBank: LC275065.1)	1482	Hyperthermophilic / Acidophilic	Archaea | Crenarchaeota | Thermoprotei | Sulfolobales | Sulfolobaceae	Acidic terrestrial hotspring, Hakone, Japan	Japan	35°14′N 139°01′E	Terrestrial hydrothermal	85	65	93	HT	Ac		HT/Ac	3	1.5	6				(ND)		Sakai and Kurosawa 2018 IJSEM 68(4):1271-1278
Saccharolobus shibatae B12	strain B12 (GenBank: M32504)	1495	Hyperthermophilic / Acidophilic	Archaea | Crenarchaeota | Thermoprotei | Sulfolobales | Sulfolobaceae	Geothermal pools and 'mud pots' in Beppu, Kiushu Island, Japan	Japan	33°16'N 131°30'E	Terrestrial hydrothermal	81	55	86	HT	Ac		HT/Ac	3	1.5	6				(ND)		Grogan et al 1991 IJSEM 41:456-457; Sakai and Kurosawa 2018 IJSEM 68(4):1271-1278
Saccharolobus solfataricus DSM 1616	strain DSM 1616 (GenBank: X90478)	1436	Hyperthermophilic / Acidophilic	Archaea | Crenarchaeota | Thermoprotei | Sulfolobales | Sulfolobaceae	Volcanic hot springs at Pisciarelli Solfatara, Campi Flegrei, Italy	Italy	40°49′N 14°8′E	Terrestrial hydrothermal	87	50	87	HT	Ac		HT/Ac	4.5	3.5	5				(ND)		Zillig et al 1980 Arch Microbiol 125:259-269; Sakai and Kurosawa 2018 IJSEM 68(4):1271-1278
Shewanella alga OK-1	strain OK-1 (NCBI Reference Sequence: NR_028673.1)	1538	Meso/neutrophilic	Bacteria | Proteobacteria | γ-Proteobacteria | Alteromonadales | Shewanellaceae	Surface of a red alga Jania sp.	N/A	N/A	Host	30	10	40	PT	N	HalT	M(PT)/HalT	7.45				0	6	growth up tp 6% NaCl		Simidu et al 1990 IJSEM 40(4):331-336; Nozue et al 1992 International Journal of Systematic Microbiology 42(4):628-634; Caccavo et al 1992 AEM 58(10):3211-3216; Roden and Zachara, 1996 ES&T 30(5):1618-1628
Shewanella arctica IR12	strain IR12 (NCBI Reference Sequence: NR_117528.1)	1447	Meso/neutrophilic	Bacteria | Proteobacteria | γ-Proteobacteria | Alteromonadales | Shewanellaceae	Arctic marine sediments, Svalbard	Norway	78°22′N 16°55′E	Marine sediment	20	4	28	PT	AlkT	M	M/AlkT	7.5	4.5	9	0.75	0.5	3.5	growth 0.5-3.5% NaCl, optimum 0.5-1.0%		Kim et al 2012 IJSEM 62(5):1128-1133
Shewanella frigidimarina ACAM 591	strain ACAM 591 (GenBank: U85903.1)	1505	Meso/neutrophilic	Bacteria | Proteobacteria | γ-Proteobacteria | Alteromonadales | Shewanellaceae	Antarctic sea ice	Antarctica	69°0'S 75°0'E	Sea ice	21	0	30	PT	AlkT	HalT	M/PT/HalT/AlkT	7.75	6	9.5		0	9	does not require NaCl; tolerates up to 9% NaCl		Bowman et al 1997 IJSEM 47(4):1040-1047; Bozal et al 2002 IJSEM 52(1):195-205
Shewanella gelidimarina ACAM 456	strain ACAM 456 (NCBI Reference Sequence: NR_026058.1)	1507	Meso/neutrophilic	Bacteria | Proteobacteria | γ-Proteobacteria | Alteromonadales | Shewanellaceae	Antarctic sea ice	Antarctica	69°0'S 75°0'E	Sea ice	16	0	23	PT	N	HalT	M(PT)/AlkT	7.6				1	6	requires seawater for growth; growth 1-6% NaCl		Bowman et al 1997 IJSEM 47(4):1040-1047
Shewanella livingstonensis LMG 19866	strain LMG 19866 (GenBank: MK131328.1)	1548	Meso/neutrophilic	Bacteria | Proteobacteria | γ-Proteobacteria | Alteromonadales | Shewanellaceae	Marine water, Johnson's Dock, Antarctica	Antarctica	62°39′S 60°22′W	Marine water	18	4	20	PT	AlkT	M	M/AlkT	7.75	6	9.5		0	5	NaCl not required, growth 0-5% NaCl		Bozal et al 2002 IJSEM 52(1):195-205
Shewanella olleyana ACEM 9	strain ACEM 9 (NCBI Reference Sequence: NR_025123.1)	1459	Meso/neutrophilic	Bacteria | Proteobacteria | γ-Proteobacteria | Alteromonadales | Shewanellaceae	Temperate, humic-rich river estuary, Tasmania, Australia	Australia	43°12'S 147°02'E	Estuarine sediment	21	2	30	PT	N	HalT	M/PT/HalT	7			2.9	1.75	6.42	growth at 1.75-6.42% (0.3-1.1 M) NaCl, opt 2.3-3.5% (0.4-0.6 M) NaCl		Skerratt et al 2002 IJSEM 52:2101-2106
Shewanella oneidensis MR-1	strain MR-1 (GenBank: AF005251.1)	1389	Meso/neutrophilic	Bacteria | Proteobacteria | γ-Proteobacteria | Alteromonadales | Shewanellaceae	Sediment from Lake Oneida, NY USA	USA	43°09'N 75°51'W	Freshwater sediment	30	4	40	PT	N	M	M(PT)	7.5				0	1.2	growth at 0-1.2% (0-0.2M) NaCl		Myers and Nealson 1990 Journal of Bacteriology 172(11):6232-6238; Kosta and Nielson, 1995 ES&T 29(10):2535-40; Venkateswaran et al 1999 IJSEM 49(2):705-724; Roden et al 2000 AEM 66(3):1062-1065; Neal et al 2003 GCA 67(23):4489-4503
Shewanella pealeana ANG-SQ1	strain ANG-SQ1 (NCBI Reference Sequence: NR_114421.1)	1429	Meso/neutrophilic	Bacteria | Proteobacteria | γ-Proteobacteria | Alteromonadales | Shewanellaceae	Nidamental gland of a squid	N/A	N/A	Host	25	4	30	PT	N	M	M(PT)	7	6	8	2.9	0.7	4.4	growth at 0.7-4.4% (0.125-0.75 M) NaCl, opt 2.9% (0.5 M) NaCl		Leonardo et al 1999 IJSEM 49(4):1341-1351
Shewanella profunda LT13a	strain LT13a (NCBI Reference Sequence: NR_104770.1)	1530	Piezophilic	Bacteria | Proteobacteria | γ-Proteobacteria | Alteromonadales | Shewanellaceae	Deep sediment layer in the Nankai Trough off coast of Japan	Japan	32°14'N 135°01'E	Marine sediment	27.5	4	37	PT	N	HalT	M/PT/Piezo/HalT	7	6.5	8	5	0	6	growth at 0-6% NaCl, opt 5%	growth at 0.1-50 MPa, opt 10 MPa	Toffin et al 2004 IJSEM 54(5):1943-9
Shewanella saccharophila GC-29	no sequence		Meso/neutrophilic	Bacteria | Proteobacteria | γ-Proteobacteria | Alteromonadales | Shewanellaceae	Freshwater sediments of the Potomac River Estuary, Maryland USA	USA	38°00'N 75°53'W	Freshwater sediment	32.5	25	35	M	N	M	M	7.6				0	4	growth at 0-4% NaCl		Coates et al 1998 Anaerobe 4(6):277-282
Sinorhodobacter ferrireducens SgZ-3	strain SgZ-3 (NCBI Reference Sequence: NR_159103.1)	1360	Meso/neutrophilic	Bacteria | Proteobacteria | α-Proteobacteria | Rhodobacterales | Rhodobacteraceae	Microbial fuel cell	N/A	N/A	Microbial fuel cell	30	20	40	M	N	M	M	7	6	7.5	0.5	0	5	growth at 0-5% NaCl, opt 0-1%		Yang et al 2013 Antonie van Leeuwenhoek 104(5):715-724
Sulfurospirillum barnesii SES-3	strain SES-3 (NCBI Reference Sequence: NR_102929.1)	1497	Meso/neutrophilic	Bacteria | Campilobacterota | Campylobacteria | Campylobacterales | Sulfurospirillaceae	Arsenic-contaminated freshwater sediment, Nevada	USA	39°37'N 118°56'W	Contaminated sediment	33			M	N	M	M	7.5						growth at 0-0.8% NaCl, opt 0.05%		Oremland et al 1994 AEM 60(8):3011:3019; Laverman et al 1995 AEM 61(10):3556-61; Stolz et al 1999 IJSEM 49(3):1177-1180
Tepidimicrobium ferriphilum SB91	strain SB91 (NCBI Reference Sequence: NR_043077.1)	1493	Thermophilic	Bacteria | Firmicutes | Clostridia | Peptostreptococcales-Tissierellales |	Freshwater hot spring, Buryatira, Russia	Russia	53°36'N 109°38'E	Terrestrial hydrothermal	50	26	62	T	AlkT	M	T/AlkT	7.75	5.5	9.5		0	3.5	growth at 0-3.5% NaCl		Slobodkin et al 2006 IJSEM 56(2):369-372
Thermincola ferriacetica Z-0001	strain Z-0001 (NCBI Reference Sequence: NR_043042.1)	1443	Thermophilic	Bacteria | Firmicutes | Clostridia | Thermincolales | Thermincolaceae	Ferric deposits of a terrestrial hydrothermal spring, Kuril Islands, Russia	Russia	44°07′N 145°51′E	Terrestrial hydrothermal	58.5	45	70	T	N	M	T	7.1	5.9	8	0	0	3.5	growth at 0-3.5% NaCl, opt 0%		Zavarzina et al 2007 Extremophiles 11(1):1-7
Thermoanaerobacter siderophilus SR4	strain SR4 (GenBank: AF120479.1)	1561	Thermophilic	Bacteria | Firmicutes | Thermoanaerobacteria | Thermoanaerobacterales | Thermoanaerobacteraceae	Hydrothermal vent bear Karymsky volcano, Kamchatka Russia	Russia	54°02'N 159°25'E	Terrestrial hydrothermal	70	39	78	T	N	M	T	6.4	4.8	8.2		0	3.5	growth at 0-3.5% NaCl		Slobodkin et al 1999 IJSEM 49(4):1471-1478
Thermococcus indicus IOH1	strain IOH1 (GenBank: MN065571.2)	1414	Hyperthermophilic	Archaea | Euryarchaeota | Thermococci | Thermococcales | Thermococcaceae	Deep-sea hydrothermal vent (Onnuri Vent Field), Central Indian Ocean	N/A	11°24'S 66°25'E	Marine hydrothermal	80	70	82	HT	N	M	HT	6	5.4	8	3	2	4	growth at 2-4%, opt 3%		Lim et al 2020 J Microbiology 58(4):260-267
Thermolithobacter ferrireducens JW/KA-2	strain JW/KA-2 (NCBI Reference Sequence: NR_104574.1)	1506	Hyperthermophilic	Bacteria | Firmicutes | Clostridia | Thermolithobacterales | Thermolithobacteraceae	Geothermally heated sediment and water, Calcite Spring, Yellowstone USA	USA	44°54'N 110°23'W	Terrestrial hydrothermal	73	50	75	HT	N	M	HT	7.2	6.5	8.5				(ND)		Sokolova et al 2007 Extremophiles 11(1):145-157
Thermosipho ferrireducens JL129W03	strain JL129W03 (GenBank: MK818504.1)	1455	Thermophilic	Bacteria | Thermotogota | Thermotogae | Thermotogales | Fervidobacteriaceae	sulfide sample collected from Daxi hydrothermal field, northwest Indian Ocean	N/A	6°24'N 60°30'E	Marine hydrothermal	70	55	75	T	N	M	T/AlkT	6.5	6	9	3	1.5	4.5	growth at NaCl concentrations of 1.5-4.5% w/v (optimum 3.0%)		Chen et al 2021 IJSEM 71(7) doi 10.1099/ijsem.0.004929
Thermotoga maritima MSB8	strain MSB8 (NCBI Reference Sequence: NR_102775.2)	1558	Hyperthermophilic	Bacteria | Thermotogota | Thermotogae | Thermotogales | Thermotogaceae	Geothermally heated sea floor, Vulcano, Italy	Italy	38°24'N 14°58'E	Marine hydrothermal	80	55	90	HT	AlkT	M	HT/AlkT	6.5	5.5	9	2.7	0.25	3.75	growth at 0.25-3.75% NaCl, opt 2.7%		Huber et al 1986 Archives of Microbiology 144(4):324-333; Vargas et al 1998 Nature 395(6697):65-67
Thermovenabulum gondwanense R270	strain R270 (NCBI Reference Sequence: NR_104554.1)	1424	Thermophilic	Bacteria | Firmicutes | Thermovenabulia | Thermovenabulales |	Microbial mats in thermal waters, Great Artesian Basin	Australia	24°54'S 145°08'E	Terrestrial hydrothermal	65	50	70	T	AlkT	M	T/AlkT	7	6	9		0	1	growth at 0-1% NaCl		Ogg et al 2010 IJSEM 60(5):1079-1084
													Neutr.

## Sheet: ferric_iron_acceptors
Name	Fe3+(aq)	poorly soluble Fe(III)oxide	crystalline Fe(III)	mineral	Refs
Acidianus manzaensis NA-1	+	+	⎯	hematite	Yoshida et al 2006 Current Microbiology 53:406-411
Acidiferrimicrobium australe USS-CCA1		+			González et al., 2020
Acidiphilim cryptum JF-5	+				Hiraishi et al 1998; Okamura et al 2015
Acidiphilium acidophilum ATCC 27807	+				Kusel et al 1999; Bilgin et al 2004; Okamura et al 2015
Acidiphilium iwatense MS8	+				Okamura et al 2015
Acidiphilium multivorum AIU 301	+				Wakao et al 1994; Okamura et al 2015
Acidiphilium rubrum ATCC 35905	+				Wichlacz et al 1986; Okamura et al 2015
Acidithiobacillus ferrianus MG	+				Norris et al 2020 Extremophiles 24:329-337
Acidithiobacillus ferriphilus M20	+				Falagán and Johnson 2016
Acidithiobacillus ferrooxidans ATCC 23270	+				Drobner et al., 1990; Das et al 1992; Pronk et al 1992
Acidithrix ferrooxidans PY-F3	+				Jones and Johnson 2015
Aeromonas hydrophila ATCC 7966	+				Knight and Blakemore 1998; Pham et al 2003; Vivekanandhan et al 2003
Alkaliphilus namsaraevii X-07-2	+	+			Zakharyuk et al 2017 IJSEM 67(6):doi 10.1099/ijsem.0.001904
Alkaliphilus peptidofermentans Z-7036	+	+			Zhilina et al 2009
Anaerosolibacter carboniphilus IRF19	+				Hong et al 2015
Anoxybacter fermentans DY22613	+	+	+	goethite	Zeng et al 2015
Ardenticatena maritima 110S		+			Kawaichi et al 2013
Bacillus arsenicoselenatis E1H	+				Blum et al 1998
Bacillus infernus TH-23	+				Boone et al 1995
Caloranaerobacter ferrireducens DY22619	+	+	+	goethite	Zeng et al 2015
Carboxydocella manganica SLM 61	+	+			Slobodkina et al 2012
Carboxydothermus ferrireducens JW/AS-Y7	+	+			Slobodkin et al 1997; Slobodkin et al 2006
Carboxydothermus pertinax Ug1	+	+			Yoneda et al 2012
Conexivisphaera calida NAS-02	+				Kato et al 2019 ISME J 13:2465-2474; Kato et al 2021 IJSEM 71:004595
Deferribacter abyssi JR	+	+			Miroshnichenko et al 2003 IJSEM 53:1637-1641
Deferribacter autotrophicus SL50		+			Slobodkina et al 2009
Deferribacter thermophilus BMA	+	+	⎯	hematite	Greene et al 1997
Deferrisoma camini S3R1	+	+			Slobodkina et al 2012 IJSEM 62(10):2463-8
Deferrisoma paleochoriense MAG-PB1	+	+			Perez-Rodriguez et al 2015
Desulfitobacterium aromaticivorans UKTL	+	+			Kunapuli et al 2010
Desulfitobacterium metallireducens 853-15A	+	⎯			Finneran et al 2002
Desulfofrigus fragile LSv21	+	⎯			Knoblauch et al 1999
Desulfofrigus oceanense ASv26	+	⎯			Knoblauch et al 1999
Desulfonatronum buryatense Ki5		+			Ryzhmanova et al 2013
Desulfosporomusa polytropa STP3		+			Sass et al 2004
Desulfosporosinus acididurans M1	+				Sanchez-Andrea et al 2015
Desulfosporosinus lacus STP12	+				Ramamoorthy et al 2006
Desulfosporosinus orientis DSM 765	+				Campbell ad Postgate 1965; Ramamoorthy et al 2006; Sanchez-Andrea et al 2015;
Desulfotalea arctica LSv514	+	⎯			Knoblauch et al 1999
Desulfotalea psychrophila LSv54	+	⎯			Knoblauch et al 1999
Desulfuromonas acetexigens DSM 1397		+			Finster et al 1994; Coates et al 1995
Desulfuromonas acetoxidans DSM 684	+	+			Pfennig and Biebl, 1976; Roden and Lovley, 1993
Desulfuromonas carbonis ICBM	+	+			An and Picardal 2015
Desulfuromonas chloroethenica TT4B	+				Krumholz 1997 IJSEM 47(4):1262-1263
Desulfuromonas michiganensis BB1	+	+			Sung et al 2003
Desulfuromonas palmitatis SDBY1	+	+			Coates et al 1995
Desulfuromonas svalbardensis 112	+	+			Vandieken et al 2006
Desulfuromonas versatilis NIT-T3		+			Xie et al 2021 Microorganisms 9(9):1953
Desulfuromusa bakii Gyprop	+				Liesack and Finster 1994; Lonergan et al 1996
Desulfuromusa ferrireducens 102	+	+			Vandieken et al 2006
Desulfuromusa kysingii Kysw2	+				Liesack and Finster 1994
Desulfuromusa succinoxidans Gylac	+				Liesack and Finster 1994; Lonergan et al 1996
Ferribacterium limneticum CdA-1	+	+			Cummings et al 1999
Ferrimonas aestuarii IMCC35002	+	+			Hwang et al 2020 IJSEM 70(9) doi 10.1099/ijsem.0.004359
Ferrimonas balaerica PAT	+	+			Rossello-Mora et al 1995
Ferrimonas sediminicola IMCC35001	+	+			Hwang et al 2020 IJSEM 70(9) doi 10.1099/ijsem.0.004359
Ferroglobus indicus 297		+			Kashefi et al 2008
Ferroglobus pacificus 139		+			Kashefi et al 2008
Ferroglobus placidus DSM 10642		+			Hafenbradl et al 1996; Tor and Lovley 2001
Fontibacter ferrireducens SgZ-2	+				Zhang et al 2013
Fuchsiella ferrireducens Z-7101	+	+			Zhilina et al 2015
Geoalkalibacter ferrihydriticus Z-0531	+				Zavarzina et al 2006
Geoalkalibacter subterraneus Red1	+	+	⎯	gematite, goethite	Greene et al 2009
Geobacter anodireducens SD-1	+	+			Sun et al 2014
Geobacter argillaceus G12	+				Shelobolina et al 2007
Geobacter chapellei 172	+	+			Coates et al 1996; Coates et al 2001; Xu et al., 2020
Geobacter daltonii FRC-32		+			Prakash et al 2010
Geobacter grbciae TACP-2	+	+			Coates et al 1996; Coates et al 2001
Geobacter hydrogenophilus H-2	+	+			Coates et al 1996; Coates et al 2001
Geobacter lovleyi SZ	+	+			Sung et al 2006
Geobacter luticola OSK6	+	+			Viulu et al 2012
Geobacter metallireducens GS-15	+	+			Lovley and Phillips 1988; Lovley et al 1993; Lonergan et al 1996
Geobacter pickeringii G13	+				Shelobolina et al 2007
Geobacter psychrophilus P35	+	+			Nevin et al 2005
Geobacter soli GSS01	+	+			Zhou et al 2014
Geobacter sulfurreducens PCA	+	+			Caccavo et al 1994
Geobacter thiogenes K1	+				De Wever et al 2000; Nevin et al 2007
Geobacter toluenoxydans TMJ1	+	+			Kunapuli et al 2010
Geobacter uraniireducens Rf4	+	+			Shelobolina et al 2008
Geogemma barossii 121		+			Kashefi et al 2008
Geogemma indica 296		+			Kashefi et al 2008
Geogemma pacifica 136		+			Kashefi et al 2008
Geoglobus ahangari 234	+	+	⎯		Kashefi et al 2002
Geomonas bemidjiensis Bem	+	+			Nevin et al 2005; Xu et al., 2019
Geomonas bremensis Dfr1		+			Straub and Buchholz-Cleven, 2001; Xu et al., 2019
Geomonas edaphica Red53	+				Xu et al 2019 Front Microbiol 10:220
Geomonas ferrireducens S62	+				Xu et al 2019 Front Microbiol 10:220
Geomonas limicola Red745	+	+			Itoh et al 2020 IJSEM 71(1) doi 10.1099/ijsem.0.004607
Geomonas oryzae S43	+
Geomonas paludis Red736	+	+			Itoh et al 2020 IJSEM 71(1) doi 10.1099/ijsem.0.004607
Geomonas pelophilus Dfr2		+			Straub and Buchholz-Cleven, 2001; Xu et al 2019
Geomonas silvestric Red330	+	+			Itoh et al 2020 IJSEM 71(1) doi 10.1099/ijsem.0.004607
Geomonas terrae Red111	+
Geopsychrobacter electrodiphilus A1, A2	+	+			Holmes et al 2004
Geosporobacter ferrireducens IRF9	+				Hong et al 2015
Geothermobacter ehrlichi SS015	⎯	+	⎯		Kashefi et al 2003
Geothermobacter hydrogeniphilus EPR-M	+	+			Pérez-Rodríguez et al 2021 IJSEM 71(4) doi 10.1099/ijsem.0.004739
Geothermobacterium ferrireducens FW1a	⎯	+	⎯		Kashefi et al 2003
Geothrix fermentans H-5	+	+			Coates et al 1999
Geovibrio ferrireducens PAL-1	+	+			Caccavo et al., 1996
Isachenkonia alkalipeptolytica Z-1701	+	+			Zavarzina et al., 2020
Melioribacter roseus P3M‐2		+			Podosokoskaya et al 2013
Natranaerobaculum magadiense Z-1001	+				[Zavarzina et al 2013]
Natronincola ferrireducens Z-0511	+	+			[Zhilina et al 2009]
Natronincola peptidovorans Z-7031		+			[Zhilina et al 2009]
Oryzomonas japonicum Red96	+	+			Xu et al., 2020
Oryzomonas ruber Red88	+	+			Xu et al., 2020
Oryzomonas sagensis Red100	+	+			Xu et al., 2020
Paenibacillus guangzhouensis GSS02		+			[Li et al 2014]
Paludibaculum fermentans P105	+	+			[Kulichevskaya et al 2014]
Pantoea agglomerans SP1	+	+			Francis et al., 2000
Pelobacter carbinolicus DSM 2380	⎯	+			Schink 1984; Lovley et al 1995
Pelobacter propionicus DSM 2379	+				Schink 1984; Lonergan et al 1996
Pelobacter venetianus DSM 2394	+				Schink and Stieb 1983; Lonergan et al 1996
Pyrobaculum aerophilum IM2	+	+			Völkl et al 1993; Lovley, 2013
Pyrobaculum ferrireducens 1860	+	+			[Slobodkina et al 2015]
Pyrobaculum islandicum DSM 4184	+	+	⎯		Huber et al., 1987; Vargas et al 1998; Kashefi and Lovley, 2000; Feinberg et al 2008
Rhodoferax ferrireducens T1 18	+	+			Finneran et al 2003
Saccharolobus caldissimus HS-3	+				Sakai and Kurosawa 2018 IJSEM 68(4):1271-1278
Saccharolobus shibatae DSM 5389	+				Grogan et al 1991 IJSEM 41:456-457; Hiroyuki and Kurosawa 2018 IJSEM 68(4):1271-1278
Saccharolobus solfataricus DSM 1616	+				Zillig et al 1980 Arch Microbiol 125:259-269; Sakai and Kurosawa 2018 IJSEM 68(4):1271-1278
Shewanella alga OK-1	+	+			Simidu et al 1990; Caccavo et al 1992; Nozue et al 1992; Roden and Zachara,1996
Shewanella arctica IR12	+	⎯			Kim et al., 2012
Shewanella frigidimarina ACAM 591	+				Bowman et al 1997; Bozal et al., 2002
Shewanella gelidimarina ACAM 456	+				Bowman et al 1997;
Shewanella livingstonensis LMG 19866	+				Bozal et al., 2002
Shewanella olleyana ACEM 9	+	+			Skerratt et al 2002
Shewanella oneidensis MR-1	+	+			Venkateswaran et al., 1999; Kosta and Nielson, 1995; Roden et al., 2000; Neal et al 2003
Shewanella pealeana ANG-SQ1	+				Leonardo et al., 1999
Shewanella profunda LT13a	+	+			Toffin et al., 2004
Shewanella saccharophilia GC-29	+	+			Coates et al 1998
Sinorhodobacter ferrireducens SgZ-3		+			[Yang et al 2013]
Sulfurospirillum barnesi SES-3	+				Laverman et al 1995; Stolz et al., 1999
Tepidimicrobium ferriphilum SB91	+	+			Slobodkin et al 2006
Thermincola ferriacetica Z-0001		+	+	magnetite	Zavarzina et al., 2007
Thermoanaerobacter siderophilus SR4		+			Slobodkin et al., 1999
Thermococcus indicus IOH1	+				Lim et al., 2020
Thermolithobacter ferrireducens JW/KA-2	⎯	+	⎯	hematite	Sokolova et al 2007
Thermosipho ferrireducens JL129W03	+	+	+	goethite	Chen et al 2021 IJSEM 71(7) doi 10.1099/ijsem.0.004929
Thermotoga maritima MSB8	+				Huber et al 1986; Vargas et al 1998
Thermovenabulum gondwanense R270	+	+			Ogg et al., 2010

## Sheet: Extremophilic_strains_(61)
STRAIN	16S rRNA gene accession (bold: used in Fig1c)	16S rRNA sequence length (bp)	Classification (polyextremophiles in bold)	Kingdom | Phylum | Class | Order | Family (SILVA SSU r138 where determined, or NCBI taxonomy denoted with *)	Isolated from	Country of origin (where applicable)	Approx. location	Source habitat	Opt T	Min T	Max T	T Cat	pH Cat	NaCl Classification	Classification	Opt pH	Min pH	Max pH	Opt S	Min S	Max S	Salinity	Pressure	REFs
Acidianus manzaensis NA-1	stain NA-1 (GenBank: AB182498)	1465	Hyperthermophilic / Acidophilic	Archaea | Crenarchaeota | Thermoprotei | Sulfolobales | Sulfolobaceae	Hot fumarole, Manza, Japan	Japan	36°38'N 138°30'E	Acidic spring	80	60	90	HT	Ac	M	HT/Ac	1.35	1	5				(ND)		Yoshida et al 2006 Current Microbiology 53:406-411
Acidiferrimicrobium australe USS-CCA1	strain USS-CCA1 (GenBank: MF503098.1)	1361	Acidophilic	Bacteria | Actinobacteria | Acidimicrobiia | Acidimicrobiales | |	Acidic metal-contaminated stream draining abandoned coal mine, nr Cuaranilahue, Chile	Chile	37°33'S 73°22'W	Acidic mine waste	30	20	39	M	Ac	M	Ac	3	1.7	4.5				(ND)		González et al 2020 IJSEM 70:3348-3354
Acidiphilium acidophilum ATCC 27807	strain MS Silver (NCBI Reference Sequence: NR_036837.1)	1419	Acidophilic	Bacteria | Proteobacteria | α-Proteobacteria | Acetobacterales | Acetobacteraceae	Acid, bituminous coal effluent, Pennsylvania USA	USA	40°06'N 79°47'W	Acidic mine waste	27.5	10	35	PT	Ac	M	Ac/PT	3	1.5	6				(ND)		Hiraishi et al 1998 IJSEM 48:1389-1398; Okamura et al 2015 IJSEM 65(1):42-48
Acidiphilium cryptum JF-5	strain DSM 2389 (NCBI Reference Sequence: NR_119294.1)	1337	Acidophilic	Bacteria | Proteobacteria | α-Proteobacteria | Acetobacterales | Acetobacteraceae	Acidic coal mine lake sediments, Germany	Germany	51°30'N 14°11'E	Acidic mine waste	35	12	37	PT	Ac	M	Ac/PT	3	2.1	5.8				(ND)		Küsel et al 1999 AEM 65(8):3633-3640
Acidiphilium iwatense MS8	strain MS8 (GenBank: AB561883.1)	1488	Acidophilic	Bacteria | Proteobacteria | α-Proteobacteria | Acetobacterales | Acetobacteraceae	Acid mine drainage treatment plant, Iwate, Japan	Japan	39°56'N 140°56'E	Acidic mine waste	30	22	35	M	Ac	M	Ac	3.5	2	5.5		0	3	growth 0-3% NaCl		Okamura et al 2015 IJSEM 65(1):42-48
Acidiphilium multivorum AIU 301	strain AIU 301 (GenBank: AB006711.1)	1451	Acidophilic	Bacteria | Proteobacteria | α-Proteobacteria | Acetobacterales | Acetobacteraceae	Acid mine water, Iwate, Japan	Japan	39°56'N 140°56'E	Acidic mine waste	31	17	42	M	Ac	M	Ac	3.2	1.9	5.6		0	3	growth 0-3% NaCl		Wakao et al 1994 The Journal of General and Applied Microbiology 40(2):143-159; Okamura et al 2015
Acidiphilium rubrum ATCC 35905	strain OP (NCBI Reference Sequence: NR_025854.1)	1413	Acidophilic	Bacteria | Proteobacteria | α-Proteobacteria | Acetobacterales | Acetobacteraceae	Acidic coal mine drainage, Pennsylvania USA	USA	40°55'N 78°12'W	Acidic mine waste	20			M	Ac	M	Ac	3	2.5					not halotolerant (tested with 7.5% NaCl)		Wichlacz and Unz 1981 AEM; Wichlacz et al 1986 IJSEM 36:197-201; Okamura et al 2015 IJSEM 65(1):42-48
Acidithiobacillus ferrianus MG	strain Milos (GenBank: MG062778.1)	1458	Acidophilic	Bacteria | Proteobacteria | γ-Proteobacteria | Acidithiobacillales | Acidithiobacillaceae	Acidic pond sediment, Kalamos, Greece	Greece	38°37'N 20°55'E	Acidic spring	30			M	Ac	M	Ac	2						(ND)		Norris et al 2020 Extremophiles 24:329-337
Acidithiobacillus ferriphilus M20	strain M20 (NCBI Reference Sequence: NR_147744.1)	1323	Acidophilic	Bacteria | Proteobacteria | γ-Proteobacteria | Acidithiobacillales | Acidithiobacillaceae	Acidic geothermal pool, Monserrat	Monserrat	16°40'N 62°09'W	Acidic spring	30	5	35	PT	Ac	M	Ac/PT	2	1.5			0	1.45	growth up to (250 mM) 1.46% NaCl		Falagán and Johnson 2016 IJSEM 66(1):206-211
Acidithiobacillus ferrooxidans ATCC 23270	strain ATCC 23270 (NCBI Reference Sequence: NR_114599.1)	1451	Acidophilic	Bacteria | Proteobacteria | γ-Proteobacteria | Acidithiobacillales | Acidithiobacillaceae	Acid, bituminous coal effluent, Pennsylvania USA	USA	40°06'N 79°47'W	Acidic mine waste	23.5	10	37	PT	Ac	M	Ac/PT	2.5	1.3	4.5				(ND)		Drobner et al 1990 AEM 56(9):2922-2923; Das et al 1992 FEMS Microbiology Letters 97:167-172; Pronk et al 1992 AEM 58(7):2227-2230; Kelly and Wood 2000 IJSEM 50:511-516
Acidithrix ferrooxidans PY-F3	strain Py-F3 (GenBank: KC208497.1)	1192	Acidophilic	Bacteria | Actinobacteria | Acidimicrobiia | Acidimicrobiales | Acidimicrobiaceae	Stream at abandoned copper mine, North Wales UK	UK	53°22'N 4°21'W	Acidic mine waste	25	7	34	PT	Ac	M	Ac/PT	3.1	2					(ND)		Jones and Johnson 2015 Research in Microbiology 166(2):111-120
Alkaliphilus namsaraevii X-07-2	strain X-07-2 (GenBank: KJ196388)	1474	Alkaliphilic	Bacteria | Firmicutes | Clostridia | Peptostreptococcales-Tissierellales | |	Benthic sediments of the highly mineralized steppe Lake Khilganta (Transbaikal Region, Russia)	Russia	50°42′N 115°06′E	Soda lake sediment	30	25	47	M	Alk	HalT	Alk/HalT	10	7	10.7	4	0.5	15	growth at 0.5-15% (optimum 4%)		Zakharyuk et al 2017 IJSEM 67(6):doi 10.1099/ijsem.0.001904
Alkaliphilus peptidofermentans Z-7036	strain Z-7036 (GenBank: EF382660.1)	1523	Alkaliphilic	Bacteria | Firmicutes | Clostridia | Peptostreptococcales-Tissierellales | |	Bottom sediments of soda lake, Russia	Russia	53°48′N 109°20′E	Soda lake sediment	35	6	40	PT	Alk	M	Alk/PT	9.1	7.5	9.7	2	0	5	growth at 0-5% NaCl, opt 2% NaCl		Zhilina et al 2009 Microbiology 78(4):445-454
Anoxybacter fermentans DY22613	strain DY22613 (GenBank: KC794015.1)	1500	Thermophilic/Piezophilic	Bacteria | Halanaerobiaeota | Halanaerobiia | Halanaerobiales | Halobacteroidaceae	Marine hydrothermal system, East Pacific Rise	N/A	3°06'S 102°36'W	Marine hydrothermal	61	44	72	T	AlkT	HalT	T/Piezo/HalT/alkT	7	5	9	2.3	0.65	5.2	growth at 0.65-5.2% NaCl, opt 2.3% NaCl	growth at 0.1-55 MPa, opt 20 MPa	Zeng et al 2015 IJSEM 65(2):710-715
Ardenticatena maritima 110S	strain 110S (GenBank: AB576167.1)	1453	Thermophilic	Bacteria | Chloroflexi | Anaerolineae | Ardenticatenales | Ardenticatenaceae	Fe-rich sediments from coastal hydrothermal field, Japan	Japan	31°10'N 130°36'E	Marine hydrothermal	62.5	30	75	T	N	HalT	T/HalT	7	5.5	8	1.5	0	6	growth at 0-6% NaCl, opt 6.5-7% NaCl		Kawaichi et al 2013 IJSEM 63(8):2992-3002
Bacillus arseniciselenatis E1H	strain EH1 (GenBank: AF064705.1)	1533	Halophilic	Bacteria | Firmicutes | Bacilli | Bacillales | Bacillaceae	Lake sediment, Mono Lake, Califonia USA	USA	38°01'N 119°04'W	Soda lake sediment	20			M	N	HalP	M/HalP	8.5			6	2	12	grows at 2-12% NaCl, opt 6% NaCl		Switzer Blum et al 1998 Archives of Microbiology 171(1):19-30
Bacillus infernus TH-23	strain TH-23 (GenBank: U20385.2)	1508	Thermophilic	Bacteria | Firmicutes | Bacilli | Bacillales | Bacillaceae	Core sample from 2.7 km depth, Taylorsville Triassic Basin, Virginia USA	USA	33°20'N 81°44'W	Deep subsurface	61	45	61	T	N	HalT	T/HalT	7.3	7	8.1	0	0	12.2	growth at 0-12.27% ( 0-2.1 M) NaCl, opt 0% (0 M) NaCl		Boone et al 1995 IJSEM 45(3):441-448
Caloranaerobacter ferrireducens DY22619	strain DY22619 (GenBank: KC794016.1)	1470	Thermophilic	Bacteria | Firmicutes | Clostridia | Peptostreptococcales-Tissierellales |	Marine hydrothermal system, East Pacific Rise	N/A	3°01'N 102°06'W	Marine hydrothermal	60	40	70	T	N	M	T	7	4.5	8.5	2.5	1.5	5	growth at 1.5-5% NaCl, opt 2.5% NaCl		Zeng et al 2015 IJSEM 65(6):1714-1718
Carboxydocella manganica SLM 61	strain SLM 61 (GenBank: GU584133.1)	1522	Thermophilic	Bacteria | Firmicutes | Thermincolia | Carboxydocellales | Carboxydocellaceae	Sediment from hot spring, Kamchatka	Russia	54°30'N 159°54'E	Terrestrial hydrothermal	59	26	70	T	N	M	T	6.5	5.5	8	0.5	0	2	growth at 0-2% NaCl, opt 0.5% NaCl		Slobodkina et al 2012 IJSEM 62(4):890-894
Carboxydothermus ferrireducens JW/AS-Y7	strain JW/AS-Y7 (GenBank: U76363.1)	1503	Thermophilic	Bacteria | Firmicutes | Desulfotomaculia | Carboxydothermales | Carboxydothermaceae	Mixed sediment, water and biomass sample from hot spring, Calcite Spring, Yellowstone USA	USA	44°54'N 110°23'W	Terrestrial hydrothermal	60	40	70	T	N	M	T	7	4.5	8.5		0	1	growth at 0-1% NaCl		Slobodkin et al 1997 IJSEM 47(2):541-547; Slobodkin et al 2006 IJSEM 56(10):2349-2351
Carboxydothermus pertinax Ug1	strain Ug1 (NCBI Reference Sequence: NR_113200.1)	1497	Thermophilic	Bacteria | Firmicutes | Desulfotomaculia | Carboxydothermales | Carboxydothermaceae	Hot Spring, Calcite Springs Yellowstone	USA	44°54'N 110°23'W	Terrestrial hydrothermal	65	50	70	T	N	M	T	6.5	4.6	8.6				(ND)		Yoneda et al 2012 IJSEM 62(7):1692-1697
Conexivisphaera calida NAS-02	strain NAS02 (NCBI Reference Sequence: NZ_AP018732.1)	1500	Thermophilic	Archaea | Thaumarchaeota | Conexivisphaerales | Conexivisphaeraceae*	Thermoacidic spring at Oku-Shiobara, Tochigi, Japan	Japan	36°57'N 139°46'E	Terrestrial hydrothermal	65	60	70	T	AcT	M	T/AcT	5	4.5	5.5				(ND)		Kato et al 2019 ISME J 13:2465-2474; Kato et al 2021 IJSEM 71:004595
Deferribacter abyssi JR	strain JR (GenBank: AJ515882.1)	1519	Thermophilic	Bacteria | Deferribacterota | Deferribacteres | Deferribacterales | Deferribacteraceae	Marine hydrothermal system, Mid-Atlantic Ridge	N/A	36°16'N 33°54'W	Marine hydrothermal	60	45	65	T	N	M	T	6.6	6	7.2	3	1	5	growth at 1-5% NaCl, opt 3% NaCl		Miroshnichenko et al 2003 IJSEM 53:1637-1641
Deferribacter autotrophicus SL50	strain SL50 (NCBI Reference Sequence: NR_044488.1)	1543	Thermophilic	Bacteria | Deferribacterota | Deferribacteres | Deferribacterales | Deferribacteraceae	Marine hydrothermal system, Mid-Atlantic Ridge	N/A	12°58'N 44°51'W	Marine hydrothermal	60	25	75	T	N	HalT	T/HalT	6.5	5	7.5	2.5	1	6	growth at 1-6% NaCl, opt 2.5% NaCl		Slobodkina et al 2009 IJSEM 59:1508-1512
Deferribacter thermophilus BMA	strain BMA (GenBank: U75602.1)	1551	Thermophilic	Bacteria | Deferribacterota | Deferribacteres | Deferribacterales | Deferribacteraceae	Beatrice oil field, North Sea (UK)	UK	58°7′N 3°4′W	Hydrocarbon reservoir	60	50	65	T	N	M	T	6.5	5	8	2	0	5	growth at 0-5% NaCl, opt 2% NaCl		Greene et al 1997 IJSEM 47(2):505-509
Deferrisoma camini S3R1	strain S3R1 (GenBank: JF802205.1)	1503	Thermophilic	Bacteria | Defferrisomatota | Defferrisomatia | Defferrisomatales | Defferrisomataceae	Marine hydrothermal system, Eastern Lau Spreading Centre	N/A	20°45'S 176°11'W	Marine hydrothermal	50	36	62	T	N	M	T	6.5	5.5	7.5	2.25	1	5	growth at 1-5% NaCl, opt 2-2.5% NaCl		Slobodkina et al 2012 IJSEM 62(10):2463-8
Deferrisoma paleochoriense MAG-PB1	strain MAG-PB1 (GenBank: KM386664.1)	1322	Thermophilic	Bacteria | Defferrisomatota | Defferrisomatia | Defferrisomatales | Defferrisomataceae	Marine hydrothermal system, Palaeochori Bay, Milos Greece	Greece	36°40'N 24°31'E	Marine hydrothermal	60	30	70	T	N	M	T	6	5.5	8	1.75	0	5	growth at 0-5% NaCl, opt 1.5-2% NaCl		Perez-Rodriguez et al 2015 IJSEM 66(2):830-836
Desulfofrigus oceanense ASv26	strain ASv26 (GenBank: AF099064.1)	1523	Psychrophilic	Bacteria | Desulfobacterota | Desulfobacteria | Desulfobacterales | Desulfolunaceae	Arctic marine sediments off coast of Svalbard	Norway	76°58'N 15°34'E	Marine sediment	10	-1.8	16	P	N	M	P	7.25			2			optimal growth at marine salt concentrations (1.5-2.5% NaCl)		Knoblauch et al 1999 IJSEM 49(4):1631-1643
Desulfonatronum buryatense Ki5	strain Ki5 (GenBank: KC417374.1)	1405	Alkaliphilic	Bacteria | Desulfobacterota | Desulfovibrionia | Desulfovibrionales | Desulfonatronaceae	Microbial mat of an alkaline brackish lake, Buriatia, Russia	Russia	53°48′N 109°20′E	Soda lake sediment	34	20	40	M	Alk	M	Alk	9.4	7.5	10.5	0.5	0.2	4	growth at 0.2-4% NaCl, opt 0.5% NaCl		Ryzhmanova et al 2013 Extremophiles 17(5):851-859
Desulfotalea psychrophila LSv54	strain LSv54 (NCBI Reference Sequence: NR_028729.1)	1492	Psychrophilic	Bacteria | Desulfobacterota | Desulfobulbia | Desulfobulbales | Desulfocapsaceae	Arctic marine sediments off coast of Svalbard	Norway	77°33'N 19°05'E	Marine sediment	10	-1.8	19	P	N	M	P	7.45			1			requires NaCl; optimal growth at 1% NaCl		Knoblauch et al 1999 IJSEM 49(4):1631-1643
Desulfuromonas svalbardensis 112	strain 112 (GenBank: AY835388.1)	1516	Psychrophilic	Bacteria | Desulfobacterota | Desulfuromonadia | | Desulfuromonadaceae	Arctic marine sediments off coast of Svalbard	Noway	79°42'N 11°05'E	Marine sediment	14	-2	20	P	N	M	P	7.3	6.5	7.5	4	0.7	4.5	optimum NaCl 2-6%, grows 0.7-4.5%		Vandieken et al 2006 IJSEM56(6):1133-9
Desulfuromusa ferrireducens 102	strain 102 (GenBank: AY835392.1)	1491	Psychrophilic	Bacteria | Desulfobacterota | Desulfuromonadia | | Geopsychrobacteraceae	Arctic marine surface sediments, Svalbard	Norway	78°23'N 16°55'E	Marine sediment	14	-2	23	P	N	M	P	7.15	6.5	7.9	3.3	15	4.5	optimum NaCl 2.6-4%, grows 1.5-4.5%		Vandieken et al 2006 IJSEM56(6):1133-9
Ferroglobus indicus 297	no sequence		Hyperthermophilic	Archaea | Halobacterota | Archaeoglobi | Archaeoglobales | Archaeoglobaceae	Marine hydrothermal system, Kairei vent field, Indian Ocean	N/A	25°S, 70°E	Marine hydrothermal	100			HT	N	M	HT	6.9						(ND)		Kashefi et al 2008 AEM 74(1):251-258
Ferroglobus pacificus 139	no sequence		Hyperthermophilic	Archaea | Halobacterota | Archaeoglobi | Archaeoglobales | Archaeoglobaceae	Marine hydrothermal system, Godzilla sulfide chimney, Pacific	N/A	47°N, 129°W	Marine hydrothermal	95			HT	N	M	HT	6.9						(ND)		Kashefi et al 2008 AEM 74(1):251-258; Kashefi et al 2002 IJSEM 52(£):719-728
Ferroglobus placidus DSM 10642	strain DSM 10642 (GenBank: AF220166.1)	1471	Hyperthermophilic	Archaea | Halobacterota | Archaeoglobi | Archaeoglobales | Archaeoglobaceae	Marine hydrothermal system, Vulcano Italy	Italy	38°25'N 14°58'E	Marine hydrothermal	85	65	95	HT	N	M	HT	7	6	8.5	2	0.5	4.5	growth at 0.5-4.5% NaCl, opt 2% NaCl		Hafenbradl et al 1996 Archives of Microbiology 166(5); Tor and Lovley 2001 Environental Microbiology 3(4):281-7
Fuchsiella ferrireducens Z-7101	strain Z-7101 (GenBank: JX566886.1)	1499	Alkaliphilic / Halophilic	Bacteria | Halanaerobiaeota | Halanaerobiia | Halanaerobiales | Halobacteroidaceae	Soda lake sediment, Tanatar system, Russia	Russia	50°55′N 86°55′E	Soda lake sediment	33.5	25	45	M	Alk	HalP	Alk/HalP	9.8	8.5	10.7	7	1.16	15.8	growth at 1.16-15.8% (0.2-2.7 M) NaCl, opt 7% (1.2 M) NaCl		Zhilina et al 2015 IJSEM 65(8):2432-2440
Geogemma barossii 121	no sequence		Hyperthermophilic	Archaea | Crenarchaeota | Thermoprotei | Desulfurococcales | Pyrodictiaceae	Marine hydrothermal system, Finn sulfide chimney, Pacific	N/A	47°N, 129°W	Marine hydrothermal	107.5	85	121	HT	N	M	HT	6.9						(ND)		Kashefi and Lovley 2003 Science 301(5635):934; Kashefi et al 2008 AEM 74(1):251-258
Geogemma indica 296	strain 296 (GenBank: DQ492260.1)	1368	Hyperthermophilic	Archaea | Crenarchaeota | Thermoprotei | Desulfurococcales | Pyrodictiaceae	Marine hydrothermal system, Kairei vent field, Indian Ocean	N/A	25°S, 70°E	Marine hydrothermal	100			HT	N	M	HT	6.9						(ND)		Kashefi et al 2008 AEM 74(1):251-258
Geogemma pacifica 136	strain 136 (GenBank: DQ492259.1)	1050	Hyperthermophilic	Archaea | Crenarchaeota | Thermoprotei | Desulfurococcales | Pyrodictiaceae	Marine hydrothermal system, Godzilla sulfide chimney, Pacific	N/A	47°N, 129°W	Marine hydrothermal	95			HT	N	M	HT	6.9						(ND)		Kashefi et al 2008 AEM 74(1):251-258
Geoglobus ahangari 234	strain 234 (GenBank: AF220165.1)	1435	Hyperthermophilic	Archaea | Halobacterota | Archaeoglobi | Archaeoglobales | Archaeoglobaceae	Marine hydrothermal system, Guaymas Basin, Pacific	N/A	27°N, 111°W	Marine hydrothermal	88	65	90	HT	N	M	HT	7	5	7.6	1.9	0.9	3.8	growth at 0.9-3.8% NaCl, opt 1.9% NaCl		Kashefi et al 2002 IJSEM 52:719-728
Geosporobacter ferrireducens IRF9	strain IRF9 (GenBank: KF601937.1)	1392	Alkaliphilic	Bacteria | Firmicutes | Clostridia | Peptostreptococcales-Tissierellales | Thermotaleaceae	HC-contaminated soil	Republic of Korea	127°23'E 36°27'N	Contaminated soil	40	25	45	M	Alk	M	Alk	9.25	6.5	10	0.4			growth at 0.4% NaCl, not. required for growth		Hong et al 2015 Antonie van Leeuwenhoek 107(4):971-977
Geothermobacter ehrlichi SS015	strain SS015 (NCBI Reference Sequence: NR_042754.2)	1399	Thermophilic	Bacteria | Desulfobacterota | Desulfuromonadia | Geobacterales | Geobacteraceae	Marine hydrothermal system, Bag City, Pacific Ocean	N/A	46°N, 130°W	Marine hydrothermal	55	35	65	T	N	M	T	6.9	5	8	1.9	0.5	5	growth at 0.5-5% NaCl, opt 1.9% NaCl		Kashefi et al 2003 AEM 69(5):2985-2993
Geothermobacterium ferrireducens FW1a	strain FW1a (GenBank: AF411013.1)	1546	Hyperthermophilic	Bacteria | Desulfobacterota | Thermodesulfobacteria | Thermodesulfobacteriales | Thermodesulfobacteriaceae	Sediment from Obsidian Pool, Yellowstone, USA	USA	44°36'N 110°26'W	Terrestrial hydrothermal	87.5	65	100	HT	N	M	HT	6.9			0.025	0	0.75	growth at 0-0.75% NaCl, opt 0-0.05% NaCl		Kashefi et al 2002 AEM 68(4):1735-1742
Isachenkonia alkalipeptolytica Z-1701	strain Z-1701 (GenBank: MN994853.1)	1508	Alkaliphilic / Halophilic	Bacteria | Firmicutes | Clostridia | Peptostreptococcales-Tissierellales | |	Soda lake sediments, Russia	Russia	51°37'N 79°48'E	Soda lake sediment	37	10	43	PT	Alk	HalP	Alk/PT/HalP	9.15	7.5	10.2	12.27	5.8	18.1	growth at 5.8-18.1% (1.0-3.1M Na+), opt 12.3% (2.1M)		Zavarzina et al 2020 IJSEM doi 10.1099/ijsem.0.004341
Melioribacter roseus P3M‐2	strain P3M-2 (GenBank: JQ292917.1)	1539	Thermophilic	Bacteria | Bacteroidetes | Ignavibacteria | Ignavibacteriales | Melioribacteraceae	Equipment under flow of oil well thermal fluids, Tomsk Russia	Russia	58°43'N 81°32'E	Hydrocarbon reservoir	55	35	60	T	N	HalT	T/HalT	7.5	6	8.7	0.6	0	6	growth at 0-6% NaCl, opt 0.6% NaCl		Podosokoskaya et al 2013 Environmental Microbiology 15(6):1759-1771
Natranaerobaculum magadiense Z-1001	strain Z-1001 (GenBank: HQ322120.1)	1498	Alkaliphilic / Halophilic	Bacteria | Firmicutes | Natranaerobiia | Natranaerobiales | Natranaerobiaceae	Bottom sediments of soda lake, Kenya	Kenya	1°52'S 36°16'E	Soda lake sediment	47.5	20	57	M	Alk	HalP	Alk/HalP	9.375	7.5	10.7	7.5	0	8.8	growth at 0-8.8% (0-1.5 M) NaCl, opt 7-8.1% (1.2-1.4 M) NaCl		Zavarzina et al 2013 IJSEM 63(12):4456-4461
Pyrobaculum aerophilum IM2	strain IM2 (NCBI Reference Sequence: NR_102764.2)	1498	Hyperthermophilic	Archaea | Crenarchaeota | Thermoprotei | Thermoproteales | Thermoproteaceae	Boiling marine water hole, Ischia Italy	Italy	40°42'N 13°54'E	Marine hydrothermal	100	75	104	HT	AlkT	M	HT/AlkT	7	5.8	9	1.5	0	3.6	growth at 0-3.6% NaCl, opt 1.5% NaCl		Völkl et al 1993 AEM 59(9):2918-2926; [85] Lovley, 2013 The Prokaryotes: Prokaryotic Physiology and Biochemistry p.287-308
Pyrobaculum ferrireducens 1860	strain 1860 (NCBI Reference Sequence: NR_134837.2)	1499	Hyperthermophilic	Archaea | Crenarchaeota | Thermoprotei | Thermoproteales | Thermoproteaceae	Terrestrial hot spring, Uzon Caldera, Kamchatka Russia	Iceland	54°30′N 159°59′E	Terrestrial hydrothermal	92.5	75	98	HT	N	M	HT	6.5	5.5	7.5	0	0	1	growth at 0-1% NaCl, opt 0% NaCl		Slobodkina et al 2015 IJSEM 65(3):851-856
Pyrobaculum islandicum DSM 4184	strain DSM 4184 (NCBI Reference Sequence: NR_074372.1)	1496	Hyperthermophilic	Archaea | Crenarchaeota | Thermoprotei | Thermoproteales | Thermoproteaceae	Water from geothermal power plant, Krafla, Iceland	Iceland	65°42'N 16°46'W	Terrestrial hydrothermal	100	74	102	HT	AlkT	M	HT/AlkT	6.5	5	9		0	0.5	growth 0-0.5% NaCl		Huber et al 1987 Archives of Microbiology 149(2):95-101; Vargas et al 1998 Nature 395(6697):65-67; Kashefi and Lovley, 2000 AEM 66(3):1050-6; Feinberg et al 2008 AEM 74(2):396-402
Saccharolobus caldissimus HS-3	strain HS-3 (GenBank: LC275065.1)	1482	Hyperthermophilic / Acidophilic	Archaea | Crenarchaeota | Thermoprotei | Sulfolobales | Sulfolobaceae	Acidic terrestrial hotspring, Hakone, Japan	Japan	35°14′N 139°01′E	Terrestrial hydrothermal	85	65	93	HT	Ac		HT/Ac	3	1.5	6				(ND)		Sakai and Kurosawa 2018 IJSEM 68(4):1271-1278
Saccharolobus shibatae B12	strain B12 (GenBank: M32504)	1495	Hyperthermophilic / Acidophilic	Archaea | Crenarchaeota | Thermoprotei | Sulfolobales | Sulfolobaceae	Geothermal pools and 'mud pots' in Beppu, Kiushu Island, Japan	Japan	33°16'N 131°30'E	Terrestrial hydrothermal	81	55	86	HT	Ac		HT/Ac	3	1.5	6				(ND)		Grogan et al 1991 IJSEM 41:456-457; Hiroyuki and Kurosawa 2018 IJSEM 68(4):1271-1278
Saccharolobus solfataricus DSM 1616	strain DSM 1616 (GenBank: X90478)	1436	Hyperthermophilic / Acidophilic	Archaea | Crenarchaeota | Thermoprotei | Sulfolobales | Sulfolobaceae	Volcanic hot springs at Pisciarelli Solfatara, Campi Flegrei, Italy	Italy	40°49′N 14°8′E	Terrestrial hydrothermal	87	50	87	HT	Ac		HT/Ac	4.5	3.5	5				(ND)		Zillig et al 1980 Arch Microbiol 125:259-269; Sakai and Kurosawa 2018 IJSEM 68(4):1271-1278
Shewanella profunda LT13a	strain LT13a (NCBI Reference Sequence: NR_104770.1)	1530	Piezophilic	Bacteria | Proteobacteria | γ-Proteobacteria | Alteromonadales | Shewanellaceae	Deep sediment layer in the Nankai Trough off coast of Japan	Japan	32°14'N 135°01'E	Marine sediment	27.5	4	37	PT	N	HalT	M/PT/Piezo/HalT	7	6.5	8	5	0	6	growth at 0-6% NaCl, opt 5%	growth at 0.1-50 MPa, opt 10 MPa	Toffin et al 2004 IJSEM 54(5):1943-9
Tepidimicrobium ferriphilum SB91	strain SB91 (NCBI Reference Sequence: NR_043077.1)	1493	Thermophilic	Bacteria | Firmicutes | Clostridia | Peptostreptococcales-Tissierellales |	Freshwater hot spring, Buryatira, Russia	Russia	53°36'N 109°38'E	Terrestrial hydrothermal	50	26	62	T	AlkT	M	T/AlkT	7.75	5.5	9.5		0	3.5	growth at 0-3.5% NaCl		Slobodkin et al 2006 IJSEM 56(2):369-372
Thermincola ferriacetica Z-0001	strain Z-0001 (NCBI Reference Sequence: NR_043042.1)	1443	Thermophilic	Bacteria | Firmicutes | Clostridia | Thermincolales | Thermincolaceae	Ferric deposits of a terrestrial hydrothermal spring, Kuril Islands, Russia	Russia	44°07′N 145°51′E	Terrestrial hydrothermal	58.5	45	70	T	N	M	T	7.1	5.9	8	0	0	3.5	growth at 0-3.5% NaCl, opt 0%		Zavarzina et al 2007 Extremophiles 11(1):1-7
Thermoanaerobacter siderophilus SR4	strain SR4 (GenBank: AF120479.1)	1561	Thermophilic	Bacteria | Firmicutes | Thermoanaerobacteria | Thermoanaerobacterales | Thermoanaerobacteraceae	Hydrothermal vent bear Karymsky volcano, Kamchatka Russia	Russia	54°02'N 159°25'E	Terrestrial hydrothermal	70	39	78	T	N	M	T	6.4	4.8	8.2		0	3.5	growth at 0-3.5% NaCl		Slobodkin et al 1999 IJSEM 49(4):1471-1478
Thermococcus indicus IOH1	strain IOH1 (GenBank: MN065571.2)	1414	Hyperthermophilic	Archaea | Euryarchaeota | Thermococci | Thermococcales | Thermococcaceae	Deep-sea hydrothermal vent (Onnuri Vent Field), Central Indian Ocean	N/A	11°24'S 66°25'E	Marine hydrothermal	80	70	82	HT	N	M	HT	6	5.4	8	3	2	4	growth at 2-4%, opt 3%		Lim et al 2020 J Microbiology 58(4):260-267
Thermolithobacter ferrireducens JW/KA-2	strain JW/KA-2 (NCBI Reference Sequence: NR_104574.1)	1506	Hyperthermophilic	Bacteria | Firmicutes | Clostridia | Thermolithobacterales | Thermolithobacteraceae	Geothermally heated sediment and water, Calcite Spring, Yellowstone USA	USA	44°54'N 110°23'W	Terrestrial hydrothermal	73	50	75	HT	N	M	HT	7.2	6.5	8.5				(ND)		Sokolova et al 2007 Extremophiles 11(1):145-157
Thermosipho ferrireducens JL129W03	strain JL129W03 (GenBank: MK818504.1)	1455	Thermophilic		sulfide sample collected from Daxi hydrothermal field, northwest Indian Ocean	N/A	6°24'N 60°30'E	Marine hydrothermal	70	55	75	T	AlkT	M	T/AlkT	6.5	6	9	3	1.5	4.5	growth at NaCl concentrations of 1.5-4.5% w/v (optimum 3.0%)		Chen et al 2021 IJSEM 71(7) doi 10.1099/ijsem.0.004929
Thermotoga maritima MSB8	strain MSB8 (NCBI Reference Sequence: NR_102775.2)	1558	Hyperthermophilic	Bacteria | Thermotogota | Thermotogae | Thermotogales | Thermotogaceae	Geothermally heated sea floor, Vulcano, Italy	Italy	38°24'N 14°58'E	Marine hydrothermal	80	55	90	HT	AlkT	M	HT/AlkT	6.5	5.5	9	2.7	0.25	3.75	growth at 0.25-3.75% NaCl, opt 2.7%		Huber et al 1986 Archives of Microbiology 144(4):324-333; Vargas et al 1998 Nature 395(6697):65-67
Thermovenabulum gondwanense R270	strain R270 (NCBI Reference Sequence: NR_104554.1)	1424	Thermophilic	Bacteria | Firmicutes | Thermovenabulia | Thermovenabulales |	Microbial mats in thermal waters, Great Artesian Basin	Australia	24°54'S 145°08'E	Terrestrial hydrothermal	65	50	70	T	AlkT	M	T/AlkT	7	6	9		0	1	growth at 0-1% NaCl		Ogg et al 2010 IJSEM 60(5):1079-1084
													Neutr.

## Sheet: Polyextremophilic_strains_(8)
STRAIN	16S rRNA gene accession (bold: used in Fig1c)	16S rRNA sequence length (bp)	Classification (polyextremophiles in bold)	Kingdom | Phylum | Class | Order | Family (SILVA SSU r138 where determined)	Isolated from	Country of origin (where applicable)	Approx. location	Source habitat	Opt T	Min T	Max T	T Cat	pH Cat	NaCl Classification	Classification	Opt pH	Min pH	Max pH	Opt S	Min S	Max S	Salinity	Pressure	REFs
Acidianus manzaensis NA-1	stain NA-1 (GenBank: AB182498)	1465	Hyperthermophilic / Acidophilic	Archaea | Crenarchaeota | Thermoprotei | Sulfolobales | Sulfolobaceae	Hot fumarole, Manza, Japan	Japan	36°38'N 138°30'E	Acidic spring	80	60	90	HT	Ac	M	HT/Ac	1.35	1	5				(ND)		Yoshida et al 2006 Current Microbiology 53:406-411
Fuchsiella ferrireducens Z-7101	strain Z-7101 (GenBank: JX566886.1)	1499	Alkaliphilic / Halophilic	Bacteria | Halanaerobiaeota | Halanaerobiia | Halanaerobiales | Halobacteroidaceae	Soda lake sediment, Tanatar system, Russia	Russia	50°55′N 86°55′E	Soda lake sediment	33.5	25	45	M	Alk	HalP	Alk/HalP	9.8	8.5	10.7	7	1.16	15.8	growth at 1.16-15.8% (0.2-2.7 M) NaCl, opt 7% (1.2 M) NaCl		Zhilina et al 2015 IJSEM 65(8):2432-2440
Isachenkonia alkalipeptolytica Z-1701	strain Z-1701 (GenBank: MN994853.1)	1508	Alkaliphilic / Halophilic	Bacteria | Firmicutes | Clostridia | Peptostreptococcales-Tissierellales | |	Soda lake sediments, Russia	Russia	51°37'N 79°48'E	Soda lake sediment	37	10	43	PT	Alk	HalP	Alk/PT/HalP	9.15	7.5	10.2	12.27	5.8	18.1	growth at 5.8-18.1% (1.0-3.1M Na+), opt 12.3% (2.1M)		Zavarzina et al 2020 IJSEM doi 10.1099/ijsem.0.004341
Natranaerobaculum magadiense Z-1001	strain Z-1001 (GenBank: HQ322120.1)	1498	Alkaliphilic / Halophilic	Bacteria | Firmicutes | Natranaerobiia | Natranaerobiales | Natranaerobiaceae	Bottom sediments of soda lake, Kenya	Kenya	1°52'S 36°16'E	Soda lake sediment	47.5	20	57	M	Alk	HalP	Alk/HalP	9.375	7.5	10.7	7.5	0	8.8	growth at 0-8.8% (0-1.5 M) NaCl, opt 7-8.1% (1.2-1.4 M) NaCl		Zavarzina et al 2013 IJSEM 63(12):4456-4461
Saccharolobus caldissimus HS-3	strain HS-3 (GenBank: LC275065.1)	1482	Hyperthermophilic / Acidophilic	Archaea | Crenarchaeota | Thermoprotei | Sulfolobales | Sulfolobaceae	Acidic terrestrial hotspring, Hakone, Japan	Japan	35°14′N 139°01′E	Terrestrial hydrothermal	85	65	93	HT	Ac	M	HT/Ac	3	1.5	6				(ND)		Sakai and Kurosawa 2018 IJSEM 68(4):1271-1278
Saccharolobus shibatae B12	strain B12 (GenBank: M32504)	1495	Hyperthermophilic / Acidophilic	Archaea | Crenarchaeota | Thermoprotei | Sulfolobales | Sulfolobaceae	Geothermal pools and 'mud pots' in Beppu, Kiushu Island, Japan	Japan	33°16'N 131°30'E	Terrestrial hydrothermal	81	55	86	HT	Ac	M	HT/Ac	3	1.5	6				(ND)		Grogan et al 1991 IJSEM 41:456-457; Hiroyuki and Kurosawa 2018 IJSEM 68(4):1271-1278
Saccharolobus solfataricus DSM 1616	strain DSM 1616 (GenBank: X90478)	1436	Hyperthermophilic / Acidophilic	Archaea | Crenarchaeota | Thermoprotei | Sulfolobales | Sulfolobaceae	Volcanic hot springs at Pisciarelli Solfatara, Campi Flegrei, Italy	Italy	40°49′N 14°8′E	Terrestrial hydrothermal	87	50	87	HT	Ac	M	HT/Ac	4.5	3.5	5				(ND)		Zillig et al 1980 Arch Microbiol 125:259-269; Sakai and Kurosawa 2018 IJSEM 68(4):1271-1278
Anoxybacter fermentans DY22613	strain DY22613 (GenBank: KC794015.1)	1500	Thermophilic/Piezophilic	Bacteria | Halanaerobiaeota | Halanaerobiia | Halanaerobiales | Halobacteroidaceae	Marine hydrothermal system, East Pacific Rise	N/A	3°06'S 102°36'W	Marine hydrothermal	61	44	72	T	AlkT	HalT	T/Piezo/HalT/alkT	7	5	9	2.3	0.65	5.2	growth at 0.65-5.2% NaCl, opt 2.3% NaCl	growth at 0.1-55 MPa, opt 20 MPa	Zeng et al 2015 IJSEM 65(2):710-715
													Neutr.

## Sheet: Extremotolerant_strains_(63)
STRAIN	16S rRNA gene accession (bold: used in Fig1c)	16S rRNA sequence length (bp)	Classification (polyextremophiles in bold)	Kingdom | Phylum | Class | Order | Family (SILVA SSU r138 where determined, or NCBI taxonomy denoted with *)	Isolated from	Country of origin (where applicable)	Approx. location	Source habitat	Opt T	Min T	Max T	T Cat	pH Cat	NaCl Classification	Classification	Opt pH	Min pH	Max pH	Opt S	Min S	Max S	Salinity	Pressure	REFs
Acidiphilium acidophilum ATCC 27807	strain MS Silver (NCBI Reference Sequence: NR_036837.1)	1419	Acidophilic	Bacteria | Proteobacteria | α-Proteobacteria | Acetobacterales | Acetobacteraceae	Acid, bituminous coal effluent, Pennsylvania USA	USA	40°06'N 79°47'W	Acidic mine waste	27.5	10	35	PT	Ac	M	Ac/PT	3	1.5	6				(ND)		Hiraishi et al 1998 IJSEM 48:1389-1398; Okamura et al 2015 IJSEM 65(1):42-48
Acidiphilium cryptum JF-5	strain DSM 2389 (NCBI Reference Sequence: NR_119294.1)	1337	Acidophilic	Bacteria | Proteobacteria | α-Proteobacteria | Acetobacterales | Acetobacteraceae	Acidic coal mine lake sediments, Germany	Germany	51°30'N 14°11'E	Acidic mine waste	35	12	37	PT	Ac	M	Ac/PT	3	2.1	5.8				(ND)		Küsel et al 1999 AEM 65(8):3633-3640
Acidithiobacillus ferriphilus M20	strain M20 (NCBI Reference Sequence: NR_147744.1)	1323	Acidophilic	Bacteria | Proteobacteria | γ-Proteobacteria | Acidithiobacillales | Acidithiobacillaceae	Acidic geothermal pool, Monserrat	Monserrat	16°40'N 62°09'W	Acidic spring	30	5	35	PT	Ac	M	Ac/PT	2	1.5			0	1.45	growth up to (250 mM) 1.46% NaCl		Falagán and Johnson 2016 IJSEM 66(1):206-211
Acidithiobacillus ferrooxidans ATCC 23270	strain ATCC 23270 (NCBI Reference Sequence: NR_114599.1)	1451	Acidophilic	Bacteria | Proteobacteria | γ-Proteobacteria | Acidithiobacillales | Acidithiobacillaceae	Acid, bituminous coal effluent, Pennsylvania USA	USA	40°06'N 79°47'W	Acidic mine waste	23.5	10	37	PT	Ac	M	Ac/PT	2.5	1.3	4.5				(ND)		Drobner et al 1990 AEM 56(9):2922-2923; Das et al 1992 FEMS Microbiology Letters 97:167-172; Pronk et al 1992 AEM 58(7):2227-2230; Kelly and Wood 2000 IJSEM 50:511-516
Acidithrix ferrooxidans PY-F3	strain Py-F3 (GenBank: KC208497.1)	1192	Acidophilic	Bacteria | Actinobacteria | Acidimicrobiia | Acidimicrobiales | Acidimicrobiaceae	Stream at abandoned copper mine, North Wales UK	UK	53°22'N 4°21'W	Acidic mine waste	25	7	34	PT	Ac	M	Ac/PT	3.1	2					(ND)		Jones and Johnson 2015 Research in Microbiology 166(2):111-120
Aeromonas hydrophila ATCC 7966	strain HY03 (GenBank: AY538658.1)	1422	Meso/neutrophilic	Bacteria | Proteobacteria | γ-Proteobacteria | Aeromonadales | Aeromonadaceae	Tin of milk	N/A	N/A	Tin of milk	30	5	30	PT	AlkT	M	M(PT)/AlkT	8	5	10				(ND)		Knight and Blakemore 1998 Archives of Microbiology 169(3):239-248; Pham et al 2003 FEMS Microbiology Letters 223(1):129-134; Vivekanandhan et al 2003 Journal of Environmental Biology 24(4):373-379
Alkaliphilus namsaraevii X-07-2	strain X-07-2 (GenBank: KJ196388)	1474	Alkaliphilic	Bacteria | Firmicutes | Clostridia | Peptostreptococcales-Tissierellales | |	Benthic sediments of the highly mineralized steppe Lake Khilganta (Transbaikal Region, Russia)	Russia	50°42′N 115°06′E	Soda lake sediment	30	25	47	M	Alk	HalT	Alk/HalT	10	7	10.7	4	0.5	15	growth at 0.5-15% (optimum 4%)		Zakharyuk et al 2017 IJSEM 67(6):doi 10.1099/ijsem.0.001904
Alkaliphilus peptidofermentans Z-7036	strain Z-7036 (GenBank: EF382660.1)	1523	Alkaliphilic	Bacteria | Firmicutes | Clostridia | Peptostreptococcales-Tissierellales | |	Bottom sediments of soda lake, Russia	Russia	53°48′N 109°20′E	Soda lake sediment	35	6	40	PT	Alk	M	Alk/PT	9.1	7.5	9.7	2	0	5	growth at 0-5% NaCl, opt 2% NaCl		Zhilina et al 2009 Microbiology 78(4):445-454
Anaerosolibacter carboniphilus IRF19	strain IRF19 (GenBank: KF601947.1)	1412	Meso/neutrophilic	Bacteria | Firmicutes | Clostridia | Peptostreptococcales-Tissierellales | Thermotaleaceae	Contaminated soil from a coal mine tail, South Korea	Republic of Korea	37°10′N 128°58′E	Contaminated soil	40	20	45	M	AlkT	M	M/AlkT	7.75	6.5	10		0	2	does not require NaCl; tolerates up to 2% NaCl		Hong et al 2015 IJSEM 65(5):1480-1485
Anoxybacter fermentans DY22613	strain DY22613 (GenBank: KC794015.1)	1500	Thermophilic/Piezophilic	Bacteria | Halanaerobiaeota | Halanaerobiia | Halanaerobiales | Halobacteroidaceae	Marine hydrothermal system, East Pacific Rise	N/A	3°06'S 102°36'W	Marine hydrothermal	61	44	72	T	AlkT	HalT	T/Piezo/HalT/alkT	7	5	9	2.3	0.65	5.2	growth at 0.65-5.2% NaCl, opt 2.3% NaCl	growth at 0.1-55 MPa, opt 20 MPa	Zeng et al 2015 IJSEM 65(2):710-715
Ardenticatena maritima 110S	strain 110S (GenBank: AB576167.1)	1453	Thermophilic	Bacteria | Chloroflexi | Anaerolineae | Ardenticatenales | Ardenticatenaceae	Fe-rich sediments from coastal hydrothermal field, Japan	Japan	31°10'N 130°36'E	Marine hydrothermal	62.5	30	75	T	N	HalT	T/HalT	7	5.5	8	1.5	0	6	growth at 0-6% NaCl, opt 6.5-7% NaCl		Kawaichi et al 2013 IJSEM 63(8):2992-3002
Bacillus infernus TH-23	strain TH-23 (GenBank: U20385.2)	1508	Thermophilic	Bacteria | Firmicutes | Bacilli | Bacillales | Bacillaceae	Core sample from 2.7 km depth, Taylorsville Triassic Basin, Virginia USA	USA	33°20'N 81°44'W	Deep subsurface	61	45	61	T	N	HalT	T/HalT	7.3	7	8.1	0	0	12.2	growth at 0-12.27% ( 0-2.1 M) NaCl, opt 0% (0 M) NaCl		Boone et al 1995 IJSEM 45(3):441-448
Conexivisphaera calida NAS-02	strain NAS02 (NCBI Reference Sequence: NZ_AP018732.1)	1500	Thermophilic	Archaea | Thaumarchaeota | Conexivisphaerales | Conexivisphaeraceae*	Thermoacidic spring at Oku-Shiobara, Tochigi, Japan	Japan	36°57'N 139°46'E	Terrestrial hydrothermal	65	60	70	T	AcT	M	T/AcT	5	4.5	5.5				(ND)		Kato et al 2019 ISME J 13:2465-2474; Kato et al 2021 IJSEM 71:004595
Deferribacter autotrophicus SL50	strain SL50 (NCBI Reference Sequence: NR_044488.1)	1543	Thermophilic	Bacteria | Deferribacterota | Deferribacteres | Deferribacterales | Deferribacteraceae	Marine hydrothermal system, Mid-Atlantic Ridge	N/A	12°58'N 44°51'W	Marine hydrothermal	60	25	75	T	N	HalT	T/HalT	6.5	5	7.5	2.5	1	6	growth at 1-6% NaCl, opt 2.5% NaCl		Slobodkina et al 2009 IJSEM 59:1508-1512
Desulfofrigus fragile LSv21	strain LSv21 (GenBank: AF099065.1)	1520	Meso/neutrophilic	Bacteria | Desulfobacterota | Desulfobacteria | Desulfobacterales | Desulfolunaceae	Arctic marine sediments off coast of Svalbard	Norway	76°58'N 15°34'E	Marine sediment	18	-1.8	27	PT	N	M	M(PT)	7.2			2			requires NaCl; optimal growth at marine salt concentrations (1.5-2.5% NaCl)		Knoblauch et al 1999 IJSEM 49(4):1631-1643
Desulfosporomusa polytropa STP3	strain STP3 (GenBank: AJ006605.2)	1444	Meso/neutrophilic	Bacteria | Firmicutes | Negativicutes | Veillonellales-Selenomonadales | Sporomusaceae	Sediment from oligotrophic Lake Stechlin, Germany	Germany	53°9′N 13°1′E	Freshwater sediment	28	4	37	PT	N	M	M(PT)	7.15	6.1	8.2		0	0.15	growth at 0-0.15% NaCl		Sass et al 2004 Archives of Microbiology 182(2):204-211
Desulfosporosinus acididurans M1	strain M1 (GenBank: EU180237.1)	1419	Meso/neutrophilic	Bacteria | Firmicutes | Desulfitobacteriia | Desulfitobacteriales | Desulfitobacteriaceae	Volcanic ash-impacted river sediments, Monserrat	Monserrat	16°40'N 62°11'W	Acidic river sediment	30	15	40	M	AcT	M	M/AcT	5.5	3.8	7	0.6	0	1.5	growth at 0.1.5% NaCl, opt 0.6% NaCl		Sánchez-Andrea et al 2015 Extremophiles 19(1):39-47
Desulfosporosinus lacus STP12	strain STP12 (GenBank: AJ582757.1)	1553	Meso/neutrophilic	Bacteria | Firmicutes | Desulfitobacteriia | Desulfitobacteriales | Desulfitobacteriaceae	Pristine sediments of Lake Stechlin, Germany	Germany	53°9′N 13°1′E	Freshwater sediment	18	4	32	PT	N	M	M(PT)	7	6.5	7.5				(ND)		Ramamoorthy et al 2006 IJSEM 56(12):2729-2736
Desulfotalea arctica LSv514	strain LSv514 (GenBank: AF099061.1)	1486	Meso/neutrophilic	Bacteria | Desulfobacterota | Desulfobulbia | Desulfobulbales | Desulfocapsaceae	Arctic marine sediments off coast of Svalbard	Norway	77°33'N 19°05'E	Marine sediment	18	-1.8	26	PT	N	M	M(PT)	7.05			2			requires NaCl; optimal growth at marine salt concentrations (1.5-2.5% NaCl)		Knoblauch et al 1999 IJSEM 49(4):1631-1643
Desulfuromonas carbonis ICBM	strain ICBM (GenBank: KJ776405.2)	1547	Meso/neutrophilic	Bacteria | Desulfobacterota | Desulfuromonadia | | Desulfuromonadaceae	Active methane gas well, Indiana USA	USA	39°01'N 87°26'W	Hydrocarbon reservoir	31	10	37	PT	N	M	M(PT)	7	6.5	8	2	0	4	opt. growth at 0-4% (0-0.7 M) NaCl		An and Picardal 2015 IJSEM 65(5):1686-1693
Desulfuromonas michiganensis BB1	strain BB1 (NCBI Reference Sequence: NR_114607.1)	1526	Meso/neutrophilic	Bacteria | Desulfobacterota | Desulfuromonadia | | Desulfuromonadaceae	Sediment from the Père Marquette River, Michigan USA	USA	43°51′N 85°50′W	Freshwater sediment	27.5	10	35	PT	N	M	M(PT)	7.25	6.8	8	0.85			grown at 0.85%		Sung et al 2003 AEM 69(5):2964-2974
Desulfuromonas versatilis NIT-T3	no isolated 16S rRNA gene sequence		Meso/neutrophilic	Bacteria | Desulfobacterota | Desulfuromonadia | | Desulfuromonadaceae	subsurface coastal sand and seawater from Ikbe coast in Toyahashi, Japan	Japan	34°39'N 137°23'E	Marine sediment	25	10	35	PT	N	M	M	6.95			0.6			optimal growth at NaCl concentration ranging fro 0.2-1.0% w/v		Xie et al 2021 Microorganisms 9(9):1953
Desulfuromusa bakii Gyprop	strain Gyprop (GenBank: X79412.1)	1473	Meso/neutrophilic	Bacteria | Desulfobacterota | Desulfuromonadia | | Geopsychrobacteraceae	Marine Mud, Gulf of California	USA	28°0′N 112°0′W	Marine sediment	27.5	8	32	PT	N	M	M(PT)	7.05	6.2	7.8	0			no growth at 0.6% (114 mM) NaCl		Liesack and Finster 1994 IJSEM 44(4):753-758; Lonergan et al 1996 Journal of Bacteriology 178(8):2402-8
Desulfuromusa kysingii Kysw2	strain Kysw2 (GenBank: X79414.1)	1438	Meso/neutrophilic	Bacteria | Desulfobacterota | Desulfuromonadia | | Geopsychrobacteraceae	Marine mud, Kysing Fjord, Denmark	Denmark	56°0'N 10°14'E	Marine sediment	32	4	35	PT	N	M	M(PT)	7.2	5.8	8.25		0	0.6	growth up to 0.6% (114 mM) NaCl		Liesack and Finster 1994 IJSEM 44(4):753-758; Lonergan et al 1996 Journal of Bacteriology 178(8):2402-8
Desulfuromusa succinoxidans Gylac	strain Gylac (GenBank: X79415.1)	1435	Meso/neutrophilic	Bacteria | Desulfobacterota | Desulfuromonadia | | Geopsychrobacteraceae	Marine Mud, Gulf of California	USA	28°0′N 112°0′W	Marine sediment	32	4	35	PT	N	M	M(PT)	7.2	5.8	8.25		0	0.6	growth up to 0.6% (114 mM) NaCl		Liesack and Finster 1994 IJSEM 44(4):753-758; Lonergan et al 1996 Journal of Bacteriology 178(8):2402-8
Ferrimonas aestuarii IMCC35002	strain IMCC35002 (GenBank: MK263029.2)	1477	Meso/neutrophilic	Bacteria | Proteobacteria | γ-Proteobacteria | Alteromonadales | Shewanellaceae	Seawater sampled at Phu Quoc Island in Vietnam	Vietnam	10°14'N 103°57'E	Seawater	30	15	37	M	AlkT	HalT	M/HalT/AlkT	8	6	9	2	1	6			Hwang et al 2020 IJSEM 70(9) doi 10.1099/ijsem.0.004359
Ferrimonas balearica PAT	strain PAT (GenBank: X93021.1)	1546	Meso/neutrophilic	Bacteria | Proteobacteria | γ-Proteobacteria | Alteromonadales | Shewanellaceae	Marine sediment, Palma de Mallorca, Spain	Spain	39°33'N 2°39'E	Marine sediment	37	28	42	M	AlkT	HalT	M/HalT/AlkT	7.5	6	9		0.5	7.5	growth at 0.5-7.5% NaCl		Rosselló-Mora et al 1995 Systematic and Applied Microbiology 18(2):196-202
Ferrimonas sediminicola IMCC35001	strain IMCC35001 (GenBank: MK263028.2)	1476	Meso/neutrophilic	Bacteria | Proteobacteria | γ-Proteobacteria | Alteromonadales | Shewanellaceae	Tidal flat sediment at Songdo, Republic of Korea	Repoublic of Korea	37°23'N 126°38'E	Marine sediment	30	15	37	M	N	HalT	M/HalT	7	6	8	2	1	7			Hwang et al 2020 IJSEM 70(9) doi 10.1099/ijsem.0.004359
Geoalkalibacter ferrihydriticus Z-0531	strain Z-0531 (GenBank: DQ309326.1)	1504	Meso/neutrophilic	Bacteria | Desulfobacterota | Desulfuromonadia | | Geoalkalibacteraceae	Soda lake sediment, Tuva, Russia	Russia	51°47′N 94°45′E	Soda lake sediment	35	18	39	M	AlkT	M	M/AlkT	8.6	7.8	10	0	0	5	does not require NaCl; growth at 0-5% NaCl (opt 0%)		Zavarzina et al 2006 Microbiology 75(6):673-682
Geoalkalibacter subterraneus Red1	strain Red1 (GenBank: EU182247.1)	1555	Meso/neutrophilic	Bacteria | Desulfobacterota | Desulfuromonadia | | Geoalkalibacteraceae	Oilfield production water, Utah USA	USA	40°11'N 109°18'W	Hydrocarbon reservoir	40	30	50	M	AlkT	HalT	M/HalT/AlkT	7	6	9	2	0.1	10	growth at 0.1-10% NaCl, opt 2% NaCl		Greene et al 2009 IJSEM 59(4):781-5
Geobacter lovleyi SZ	strain SZ (NCBI Reference Sequence: NR_074979.1)	1551	Meso/neutrophilic	Bacteria | Desulfobacterota | Desulfuromonadia | Geobacterales | Geobacteraceae	Freshwater sediment from Su-Zi Creek, South Korea	Republic of Korea	37°33'N 126°58'E	Freshwater sediment	35	10	40	PT	N	M	M(PT)	6.85						(ND)		Sung et al 2006 AEM 72(4):2775-2782
Geobacter pickeringii G13	strain G13 (GenBank: DQ145535.1)	1508	Meso/neutrophilic	Bacteria | Desulfobacterota | Desulfuromonadia | Geobacterales | Geobacteraceae	Subsurface kaolin strata, Georgia, USA	USA	32°52'N 82°57'W	Subsurface sediment	30	10	36	PT	N	M	M(PT)	6.9	5.8	8				(ND)		Shelobolina et al 2007 IJSEM 57(1):126-135
Geobacter psychrophilus P35	strain P35 (GenBank: AY653549.1)	1490	Meso/neutrophilic	Bacteria | Desulfobacterota | Desulfuromonadia | Geobacterales | Geobacteraceae	Aquifer groundwater, Bemidji, MA USA	USA	47°25'N 94°51'W	Groundwater	23.5	4	30	PT	AlkT	M	M(PT)/AlkT	7	6	9		1	3	growth at 1-3% NaCl		Nevin et al 2005 IJSEM 55(4):1667-1674
Geobacter uraniireducens Rf4	strain Rf4 (NCBI Reference Sequence: NR_044262.1)	1359	Meso/neutrophilic	Bacteria | Desulfobacterota | Desulfuromonadia | Geobacterales | Geobacteraceae	U-contaminated subsurface sediment, Old Rifle, Colorado	USA	(not disclosed)	Contaminated sediment	32	10	34	PT	N	M	M(PT)	6.75	6	7.7				(ND)		Shelobolina et al 2008 IJSEM 58(5):1075-1078
Geomonas edaphica Red53	strain Red52 (GenBank: MH915554.1)	1424	Meso/neutrophilic	Bacteria | Desulfobacterota | Desulfuromonadia | Geobacterales | Geobacteraceae	Paddy field soil in Mine-shi, Yamaguchi, Japan	Japan	34°09'N 131°12'E	Soil	31.5	10	42	PT	N	M	M(PT)	6.5	5.5	8	0.1	0	0.7	growth at 0-0.7% (opt 0-02%) NaCl		Xu et al 2019 Front Microbiol 10:220
Geomonas ferrireducens S62	strain S62 (GenBank: MH915555.1)	1424	Meso/neutrophilic	Bacteria | Desulfobacterota | Desulfuromonadia | Geobacterales | Geobacteraceae	Paddy field soil in Nagaoka-shi, Niigata, Japan	Japan	37°22'N 138°52'E	Soil	31.5	13	42	PT	N	M	M/PT	6.5	5.5	8	0.1	0	0.7	growth at 0-0.7% (opt 0-02%) NaCl		Xu et al 2019 Front Microbiol 10:220
Geomonas oryzae S43	strain S43 (GenBank: MH915553.1)	1424	Meso/neutrophilic	Bacteria | Desulfobacterota | Desulfuromonadia | Geobacterales | Geobacteraceae	Paddy field soil in Nagaoka-shi, Niigata, Japan	Japan	37°22'N 138°52'E	Soil	31.5	13	42	PT	N	M	M(PT)	6.5	5.5	8	0.1	0	0.7	growth at 0-0.7% (opt 0-0.2%) NaCl		Xu et al 2019 Front Microbiol 10:220
Geomonas terrae Red111	strain Red111 (GenBank: MH915556.1)	1426	Meso/neutrophilic	Bacteria | Desulfobacterota | Desulfuromonadia | Geobacterales | Geobacteraceae	Paddy field soil in Kasumigaurashi, Ibaraki, Japan	Japan	36°10'N 140°13'E	Soil	31.5	10	42	PT	N	M	M(PT)	6.5	5.5	8	0.1	0	0.7	growth at 0-0.7% (opt 0-0.2%) NaCl		Xu et al 2019 Front Microbiol 10:220
Geopsychrobacter electrodiphilus A1, A2	strain A1 (GenBank: AY187303.2)	1493	Meso/neutrophilic	Bacteria | Desulfobacterota | Desulfuromonadia | Geobacterales | Geobacteraceae	Laboratory-incubated marine sediment microbial fuel cell	N/A	N/A	Microbial fuel cell	22	4	30	PT	N	M	M(PT)	6.8						growth at 340 mM NaCl		Holmes et al 2004 AEM 70(10):6023-6030
Isachenkonia alkalipeptolytica Z-1701	strain Z-1701 (GenBank: MN994853.1)	1508	Alkaliphilic / Halophilic	Bacteria | Firmicutes | Clostridia | Peptostreptococcales-Tissierellales | |	Soda lake sediments, Russia	Russia	51°37'N 79°48'E	Soda lake sediment	37	10	43	PT	Alk	HalP	Alk/PT/HalP	9.15	7.5	10.2	12.27	5.8	18.1	growth at 5.8-18.1% (1.0-3.1M Na+), opt 12.3% (2.1M)		Zavarzina et al 2020 IJSEM doi 10.1099/ijsem.0.004341
Melioribacter roseus P3M‐2	strain P3M-2 (GenBank: JQ292917.1)	1539	Thermophilic	Bacteria | Bacteroidetes | Ignavibacteria | Ignavibacteriales | Melioribacteraceae	Equipment under flow of oil well thermal fluids, Tomsk Russia	Russia	58°43'N 81°32'E	Hydrocarbon reservoir	55	35	60	T	N	HalT	T/HalT	7.5	6	8.7	0.6	0	6	growth at 0-6% NaCl, opt 0.6% NaCl		Podosokoskaya et al 2013 Environmental Microbiology 15(6):1759-1771
Natronincola ferrireducens Z-0511	strain Z-0511 (GenBank: EU878275.1)	1602	Meso/neutrophilic	Bacteria | Firmicutes | Clostridia | Peptostreptococcales-Tissierellales |	Bottom sediments of soda lake, Russia	Russia	50°01'N 115°30'E	Soda lake sediment	36	15	40	M	AlkT	HalT	M/HalT/AlkT	8.4	7.5	10.2	0.6	0	6	growth at 0-6% NaCl, opt 0.5-0.7% NaCl		Zhilina et al 2009 Microbiology 78(4):455-467
Natronincola peptidovorans Z-7031	strain Z-7031 (GenBank: EF382661.1)	1448	Meso/neutrophilic	Bacteria | Firmicutes | Clostridia | Peptostreptococcales-Tissierellales |	Bottom sediments of soda lake, Russia	Russia	53°48′N 109°20′E	Soda lake sediment	36	15	40	M	AlkT	HalT	M/HalT/AlkT	8.6	7.5	10.2	2	0	7	growth at 0-7% NaCl, opt 1-3% NaCl		Zhilina et al 2009 Microbiology 78(4):455-467
Paludibaculum fermentans P105	strain P105 (GenBank: KJ461654.1)	1413	Meso/neutrophilic	Bacteria | Acidobacteriota | Acidobacteriae | |	Anoxic peat layer of littoral wetland, Russia	Russia	61°22'N 30°55'E	Wetland	24	4	35	PT	AcT	M	M(PT)/AcT	5.75	4	7.2		0	1	growth at 0-1% NaCl		Kulichevskaya et al 2014 IJSEM 64(8):2857-2864
Pantoea agglomerans SP1	strain SP1 (GenBank: AF199029.1)	1495	Meso/neutrophilic	Bacteria | Proteobacteria | γ-Proteobacteria | Enterobacteriales | Erwiniaceae	Sediments from a coastal marine basin, MA USA	USA	41°32'N 70°37'W	Marine sediment	30	5	40	PT	N	M	M(PT)	6.6	6	8.5	0.5	0	5	growth at 0-5% NaCl, opt 0.5% NaCl		Francis et al 2000 AEM 66(2):543-8
Pelobacter propionicus DSM 2379	strain DSM 2379 (GenBank: LR657301.1)	1023	Meso/neutrophilic	Bacteria | Desulfobacterota | Desulfuromonadia | Syntrophotaleaceae	Black anoxic mud of a freshwater creek near Hannover, Germany	Germany	52°29'N 9°47'E	Freshwater sediment	33	4	45	PT	N	M	M(PT)	7.5	6.5	8.4		0	1	growth at 0-1% NaCl		Schink 1984 Arch Microbiol 137:33-41; Lovley et al 1995 AEM 61(6):2132-8; [41] Lonergan et al 1996 Journal of Bacteriology 178(8):2402-8
Pelobacter venetianus DSM 2394	strain DSM 2394 (GenBank: U41562.1)	1374	Meso/neutrophilic	Bacteria | Desulfobacterota | Desulfuromonadia | Syntrophotaleaceae	Anoxic mud of Canale Grande, a channel in Venice, Italy	Italy	45°26'N 12°19'E	Marine sediment	33	10	40	PT	N	M	M(PT)	7.25	5.5	8	1			opt growth 1% NaCl		Schink and Stieb 1983 AEM 45(6):1905-1913; [41] Lonergan et al 1996 Journal of Bacteriology 178(8):2402-8
Pyrobaculum aerophilum IM2	strain IM2 (NCBI Reference Sequence: NR_102764.2)	1498	Hyperthermophilic	Archaea | Crenarchaeota | Thermoprotei | Thermoproteales | Thermoproteaceae	Boiling marine water hole, Ischia Italy	Italy	40°42'N 13°54'E	Marine hydrothermal	100	75	104	HT	AlkT	M	HT/AlkT	7	5.8	9	1.5	0	3.6	growth at 0-3.6% NaCl, opt 1.5% NaCl		Völkl et al 1993 AEM 59(9):2918-2926; [85] Lovley, 2013 The Prokaryotes: Prokaryotic Physiology and Biochemistry p.287-308
Pyrobaculum islandicum DSM 4184	strain DSM 4184 (NCBI Reference Sequence: NR_074372.1)	1496	Hyperthermophilic	Archaea | Crenarchaeota | Thermoprotei | Thermoproteales | Thermoproteaceae	Water from geothermal power plant, Krafla, Iceland	Iceland	65°42'N 16°46'W	Terrestrial hydrothermal	100	74	102	HT	AlkT	M	HT/AlkT	6.5	5	9		0	0.5	growth 0-0.5% NaCl		Huber et al 1987 Archives of Microbiology 149(2):95-101; Vargas et al 1998 Nature 395(6697):65-67; Kashefi and Lovley, 2000 AEM 66(3):1050-6; Feinberg et al 2008 AEM 74(2):396-402
Rhodoferax ferrireducens T1 18	strain T118 (NCBI Reference Sequence: NR_074760.1)	1531	Meso/neutrophilic	Bacteria | Proteobacteria | γ-Proteobacteria | Burkholderiales | Comamonadaceae	Coastal aquifer sediment, Oyster Bay, VA USA	USA	37°55'N 75°21'W	Marine sediment	25	4	30	PT	N	M	M(PT)	7	6.7	7.1				(ND)		Finneran et al 2003 IJSEM 53(3):669-673
Shewanella alga OK-1	strain OK-1 (NCBI Reference Sequence: NR_028673.1)	1538	Meso/neutrophilic	Bacteria | Proteobacteria | γ-Proteobacteria | Alteromonadales | Shewanellaceae	Surface of a red alga Jania sp.	N/A	N/A	Host	30	10	40	PT	N	HalT	M(PT)/HalT	7.45				0	6	growth up tp 6% NaCl		Simidu et al 1990 IJSEM 40(4):331-336; Nozue et al 1992 International Journal of Systematic Microbiology 42(4):628-634; Caccavo et al 1992 AEM 58(10):3211-3216; Roden and Zachara, 1996 ES&T 30(5):1618-1628
Shewanella arctica IR12	strain IR12 (NCBI Reference Sequence: NR_117528.1)	1447	Meso/neutrophilic	Bacteria | Proteobacteria | γ-Proteobacteria | Alteromonadales | Shewanellaceae	Arctic marine sediments, Svalbard	Norway	78°22′N 16°55′E	Marine sediment	20	4	28	PT	AlkT	M	M/AlkT	7.5	4.5	9	0.75	0.5	3.5	growth 0.5-3.5% NaCl, optimum 0.5-1.0%		Kim et al 2012 IJSEM 62(5):1128-1133
Shewanella frigidimarina ACAM 591	strain ACAM 591 (GenBank: U85903.1)	1505	Meso/neutrophilic	Bacteria | Proteobacteria | γ-Proteobacteria | Alteromonadales | Shewanellaceae	Antarctic sea ice	Antarctica	69°0'S 75°0'E	Sea ice	21	0	30	PT	AlkT	HalT	M/PT/HalT/AlkT	7.75	6	9.5		0	9	does not require NaCl; tolerates up to 9% NaCl		Bowman et al 1997 IJSEM 47(4):1040-1047; Bozal et al 2002 IJSEM 52(1):195-205
Shewanella gelidimarina ACAM 456	strain ACAM 456 (NCBI Reference Sequence: NR_026058.1)	1507	Meso/neutrophilic	Bacteria | Proteobacteria | γ-Proteobacteria | Alteromonadales | Shewanellaceae	Antarctic sea ice	Antarctica	69°0'S 75°0'E	Sea ice	16	0	23	PT	N	HalT	M(PT)/AlkT	7.6				1	6	requires seawater for growth; growth 1-6% NaCl		Bowman et al 1997 IJSEM 47(4):1040-1047
Shewanella livingstonensis LMG 19866	strain LMG 19866 (GenBank: MK131328.1)	1548	Meso/neutrophilic	Bacteria | Proteobacteria | γ-Proteobacteria | Alteromonadales | Shewanellaceae	Marine water, Johnson's Dock, Antarctica	Antarctica	62°39′S 60°22′W	Marine water	18	4	20	PT	AlkT	M	M/AlkT	7.75	6	9.5		0	5	NaCl not required, growth 0-5% NaCl		Bozal et al 2002 IJSEM 52(1):195-205
Shewanella olleyana ACEM 9	strain ACEM 9 (NCBI Reference Sequence: NR_025123.1)	1459	Meso/neutrophilic	Bacteria | Proteobacteria | γ-Proteobacteria | Alteromonadales | Shewanellaceae	Temperate, humic-rich river estuary, Tasmania, Australia	Australia	43°12'S 147°02'E	Estuarine sediment	21	2	30	PT	N	HalT	M/PT/HalT	7			2.9	1.75	6.42	growth at 1.75-6.42% (0.3-1.1 M) NaCl, opt 2.3-3.5% (0.4-0.6 M) NaCl		Skerratt et al 2002 IJSEM 52:2101-2106
Shewanella oneidensis MR-1	strain MR-1 (GenBank: AF005251.1)	1389	Meso/neutrophilic	Bacteria | Proteobacteria | γ-Proteobacteria | Alteromonadales | Shewanellaceae	Sediment from Lake Oneida, NY USA	USA	43°09'N 75°51'W	Freshwater sediment	30	4	40	PT	N	M	M(PT)	7.5				0	1.2	growth at 0-1.2% (0-0.2M) NaCl		Myers and Nealson 1990 Journal of Bacteriology 172(11):6232-6238; Kosta and Nielson, 1995 ES&T 29(10):2535-40; Venkateswaran et al 1999 IJSEM 49(2):705-724; Roden et al 2000 AEM 66(3):1062-1065; Neal et al 2003 GCA 67(23):4489-4503
Shewanella pealeana ANG-SQ1	strain ANG-SQ1 (NCBI Reference Sequence: NR_114421.1)	1429	Meso/neutrophilic	Bacteria | Proteobacteria | γ-Proteobacteria | Alteromonadales | Shewanellaceae	Nidamental gland of a squid	N/A	N/A	Host	25	4	30	PT	N	M	M(PT)	7	6	8	2.9	0.7	4.4	growth at 0.7-4.4% (0.125-0.75 M) NaCl, opt 2.9% (0.5 M) NaCl		Leonardo et al 1999 IJSEM 49(4):1341-1351
Shewanella profunda LT13a	strain LT13a (NCBI Reference Sequence: NR_104770.1)	1530	Piezophilic	Bacteria | Proteobacteria | γ-Proteobacteria | Alteromonadales | Shewanellaceae	Deep sediment layer in the Nankai Trough off coast of Japan	Japan	32°14'N 135°01'E	Marine sediment	27.5	4	37	PT	N	HalT	M/PT/Piezo/HalT	7	6.5	8	5	0	6	growth at 0-6% NaCl, opt 5%	growth at 0.1-50 MPa, opt 10 MPa	Toffin et al 2004 IJSEM 54(5):1943-9
Tepidimicrobium ferriphilum SB91	strain SB91 (NCBI Reference Sequence: NR_043077.1)	1493	Thermophilic	Bacteria | Firmicutes | Clostridia | Peptostreptococcales-Tissierellales |	Freshwater hot spring, Buryatira, Russia	Russia	53°36'N 109°38'E	Terrestrial hydrothermal	50	26	62	T	AlkT	M	T/AlkT	7.75	5.5	9.5		0	3.5	growth at 0-3.5% NaCl		Slobodkin et al 2006 IJSEM 56(2):369-372
Thermosipho ferrireducens JL129W03	strain JL129W03 (GenBank: MK818504.1)	1455	Thermophilic		sulfide sample collected from Daxi hydrothermal field, northwest Indian Ocean	N/A	6°24'N 60°30'E	Marine hydrothermal	70	55	75	T	AlkT	M	T/AlkT	6.5	6	9	3	1.5	4.5	growth at NaCl concentrations of 1.5-4.5% w/v (optimum 3.0%)		Chen et al 2021 IJSEM 71(7) doi 10.1099/ijsem.0.004929
Thermotoga maritima MSB8	strain MSB8 (NCBI Reference Sequence: NR_102775.2)	1558	Hyperthermophilic	Bacteria | Thermotogota | Thermotogae | Thermotogales | Thermotogaceae	Geothermally heated sea floor, Vulcano, Italy	Italy	38°24'N 14°58'E	Marine hydrothermal	80	55	90	HT	AlkT	M	HT/AlkT	6.5	5.5	9	2.7	0.25	3.75	growth at 0.25-3.75% NaCl, opt 2.7%		Huber et al 1986 Archives of Microbiology 144(4):324-333; Vargas et al 1998 Nature 395(6697):65-67
Thermovenabulum gondwanense R270	strain R270 (NCBI Reference Sequence: NR_104554.1)	1424	Thermophilic	Bacteria | Firmicutes | Thermovenabulia | Thermovenabulales |	Microbial mats in thermal waters, Great Artesian Basin	Australia	24°54'S 145°08'E	Terrestrial hydrothermal	65	50	70	T	AlkT	M	T/AlkT	7	6	9		0	1	growth at 0-1% NaCl		Ogg et al 2010 IJSEM 60(5):1079-1084
													Neutr.

## Sheet: Polyextremotolerant_strains(14)
STRAIN	16S rRNA gene accession (bold: used in Fig1c)	16S rRNA sequence length (bp)	Classification (polyextremophiles in bold)	Kingdom | Phylum | Class | Order | Family (SILVA SSU r138 where determined, or NCBI taxonomy denoted with *)	Isolated from	Country of origin (where applicable)	Approx. location	Source habitat	Opt T	Min T	Max T	T Cat	pH Cat	NaCl Classification	Classification	Opt pH	Min pH	Max pH	Opt S	Min S	Max S	Salinity	Pressure	REFs
Paludibaculum fermentans P105	strain P105 (GenBank: KJ461654.1)	1413	Meso/neutrophilic	Bacteria | Acidobacteriota | Acidobacteriae | |	Anoxic peat layer of littoral wetland, Russia	Russia	61°22'N 30°55'E	Wetland	24	4	35	PT	AcT	M	M(PT)/AcT	5.75	4	7.2		0	1	growth at 0-1% NaCl		Kulichevskaya et al 2014 IJSEM 64(8):2857-2864
Aeromonas hydrophila ATCC 7966	strain HY03 (GenBank: AY538658.1)	1422	Meso/neutrophilic	Bacteria | Proteobacteria | γ-Proteobacteria | Aeromonadales | Aeromonadaceae	Tin of milk	N/A	N/A	Tin of milk	30	5	30	PT	AlkT	M	M(PT)/AlkT	8	5	10				(ND)		Knight and Blakemore 1998 Archives of Microbiology 169(3):239-248; Pham et al 2003 FEMS Microbiology Letters 223(1):129-134; Vivekanandhan et al 2003 Journal of Environmental Biology 24(4):373-379
Geobacter psychrophilus P35	strain P35 (GenBank: AY653549.1)	1490	Meso/neutrophilic	Bacteria | Desulfobacterota | Desulfuromonadia | Geobacterales | Geobacteraceae	Aquifer groundwater, Bemidji, MA USA	USA	47°25'N 94°51'W	Groundwater	23.5	4	30	PT	AlkT	M	M(PT)/AlkT	7	6	9		1	3	growth at 1-3% NaCl		Nevin et al 2005 IJSEM 55(4):1667-1674
Shewanella gelidimarina ACAM 456	strain ACAM 456 (NCBI Reference Sequence: NR_026058.1)	1507	Meso/neutrophilic	Bacteria | Proteobacteria | γ-Proteobacteria | Alteromonadales | Shewanellaceae	Antarctic sea ice	Antarctica	69°0'S 75°0'E	Sea ice	16	0	23	PT	N	HalT	M(PT)/AlkT	7.6				1	6	requires seawater for growth; growth 1-6% NaCl		Bowman et al 1997 IJSEM 47(4):1040-1047
Shewanella alga OK-1	strain OK-1 (NCBI Reference Sequence: NR_028673.1)	1538	Meso/neutrophilic	Bacteria | Proteobacteria | γ-Proteobacteria | Alteromonadales | Shewanellaceae	Surface of a red alga Jania sp.	N/A	N/A	Host	30	10	40	PT	N	HalT	M(PT)/HalT	7.45				0	6	growth up tp 6% NaCl		Simidu et al 1990 IJSEM 40(4):331-336; Nozue et al 1992 International Journal of Systematic Microbiology 42(4):628-634; Caccavo et al 1992 AEM 58(10):3211-3216; Roden and Zachara, 1996 ES&T 30(5):1618-1628
Ferrimonas aestuarii IMCC35002	strain IMCC35002 (GenBank: MK263029.2)	1477	Meso/neutrophilic	Bacteria | Proteobacteria | γ-Proteobacteria | Alteromonadales | Shewanellaceae	Seawater sampled at Phu Quoc Island in Vietnam	Vietnam	10°14'N 103°57'E	Seawater	30	15	37	M	AlkT	HalT	M/HalT/AlkT	8	6	9	2	1	6			Hwang et al 2020 IJSEM 70(9) doi 10.1099/ijsem.0.004359
Ferrimonas balearica PAT	strain PAT (GenBank: X93021.1)	1546	Meso/neutrophilic	Bacteria | Proteobacteria | γ-Proteobacteria | Alteromonadales | Shewanellaceae	Marine sediment, Palma de Mallorca, Spain	Spain	39°33'N 2°39'E	Marine sediment	37	28	42	M	AlkT	HalT	M/HalT/AlkT	7.5	6	9		0.5	7.5	growth at 0.5-7.5% NaCl		Rosselló-Mora et al 1995 Systematic and Applied Microbiology 18(2):196-202
Geoalkalibacter subterraneus Red1	strain Red1 (GenBank: EU182247.1)	1555	Meso/neutrophilic	Bacteria | Desulfobacterota | Desulfuromonadia | | Geoalkalibacteraceae	Oilfield production water, Utah USA	USA	40°11'N 109°18'W	Hydrocarbon reservoir	40	30	50	M	AlkT	HalT	M/HalT/AlkT	7	6	9	2	0.1	10	growth at 0.1-10% NaCl, opt 2% NaCl		Greene et al 2009 IJSEM 59(4):781-5
Natronincola ferrireducens Z-0511	strain Z-0511 (GenBank: EU878275.1)	1602	Meso/neutrophilic	Bacteria | Firmicutes | Clostridia | Peptostreptococcales-Tissierellales |	Bottom sediments of soda lake, Russia	Russia	50°01'N 115°30'E	Soda lake sediment	36	15	40	M	AlkT	HalT	M/HalT/AlkT	8.4	7.5	10.2	0.6	0	6	growth at 0-6% NaCl, opt 0.5-0.7% NaCl		Zhilina et al 2009 Microbiology 78(4):455-467
Natronincola peptidovorans Z-7031	strain Z-7031 (GenBank: EF382661.1)	1448	Meso/neutrophilic	Bacteria | Firmicutes | Clostridia | Peptostreptococcales-Tissierellales |	Bottom sediments of soda lake, Russia	Russia	53°48′N 109°20′E	Soda lake sediment	36	15	40	M	AlkT	HalT	M/HalT/AlkT	8.6	7.5	10.2	2	0	7	growth at 0-7% NaCl, opt 1-3% NaCl		Zhilina et al 2009 Microbiology 78(4):455-467
Shewanella olleyana ACEM 9	strain ACEM 9 (NCBI Reference Sequence: NR_025123.1)	1459	Meso/neutrophilic	Bacteria | Proteobacteria | γ-Proteobacteria | Alteromonadales | Shewanellaceae	Temperate, humic-rich river estuary, Tasmania, Australia	Australia	43°12'S 147°02'E	Estuarine sediment	21	2	30	PT	N	HalT	M/PT/HalT	7			2.9	1.75	6.42	growth at 1.75-6.42% (0.3-1.1 M) NaCl, opt 2.3-3.5% (0.4-0.6 M) NaCl		Skerratt et al 2002 IJSEM 52:2101-2106
Shewanella frigidimarina ACAM 591	strain ACAM 591 (GenBank: U85903.1)	1505	Meso/neutrophilic	Bacteria | Proteobacteria | γ-Proteobacteria | Alteromonadales | Shewanellaceae	Antarctic sea ice	Antarctica	69°0'S 75°0'E	Sea ice	21	0	30	PT	AlkT	HalT	M/PT/HalT/AlkT	7.75	6	9.5		0	9	does not require NaCl; tolerates up to 9% NaCl		Bowman et al 1997 IJSEM 47(4):1040-1047; Bozal et al 2002 IJSEM 52(1):195-205
Shewanella profunda LT13a	strain LT13a (NCBI Reference Sequence: NR_104770.1)	1530	Piezophilic	Bacteria | Proteobacteria | γ-Proteobacteria | Alteromonadales | Shewanellaceae	Deep sediment layer in the Nankai Trough off coast of Japan	Japan	32°14'N 135°01'E	Marine sediment	27.5	4	37	PT	N	HalT	M/PT/Piezo/HalT	7	6.5	8	5	0	6	growth at 0-6% NaCl, opt 5%	growth at 0.1-50 MPa, opt 10 MPa	Toffin et al 2004 IJSEM 54(5):1943-9
Anoxybacter fermentans DY22613	strain DY22613 (GenBank: KC794015.1)	1500	Thermophilic/Piezophilic	Bacteria | Halanaerobiaeota | Halanaerobiia | Halanaerobiales | Halobacteroidaceae	Marine hydrothermal system, East Pacific Rise	N/A	3°06'S 102°36'W	Marine hydrothermal	61	44	72	T	AlkT	HalT	T/Piezo/HalT/alkT	7	5	9	2.3	0.65	5.2	growth at 0.65-5.2% NaCl, opt 2.3% NaCl	growth at 0.1-55 MPa, opt 20 MPa	Zeng et al 2015 IJSEM 65(2):710-715
													Neutr.

## Sheet: ALLdonors_ALLstrains(140)
		Acidianus manzaensis NA-1	Acidiferrimicrobium australe USS-CCA1	Acidiphilium acidophilum ATCC 27807	Acidiphilim cryptum JF-5	Acidiphilium iwatense MS8	Acidiphilium multivorum AIU 301	Acidiphilium rubrum ATCC 35905	Acidithiobacillus ferrianus MG	Acidithiobacillus ferriphilus M20	Acidithiobacillus ferrooxidans ATCC 23270	Acidithrix ferrooxidans PY-F3	Aeromonas hydrophila ATCC 7966	Alkaliphilus namsaraevii X-07-2	Alkaliphilus peptidofermentans Z-7036	Anaerosolibacter carboniphilus IRF19	Anoxybacter fermentans DY22613	Ardenticatena maritima 110S	Bacillus arsenicoselenatis E1H	Bacillus infernus TH-23	Caloranaerobacter ferrireducens DY22619	Carboxydocella manganica SLM 61	Carboxydothermus ferrireducens JW/AS-Y7	Carboxydothermus pertinax Ug1	Conexivisphaera calida NAS-02	Deferribacter abyssi JR	Deferribacter autotrophicus SL50	Deferribacter thermophilus BMA	Deferrisoma camini S3R1	Deferrisoma paleochoriense MAG-PB1	Desulfitobacterium aromaticivorans UKTL	Desulfitobacterium metallireducens 853-15A	Desulfofrigus fragile LSv21	Desulfofrigus oceanense ASv26	Desulfonatronum buryatense Ki5	Desulfosporomusa polytropa STP3	Desulfosporosinus acididurans M1	Desulfosporosinus lacus STP12	Desulfosporosinus orientis DSM 765	Desulfotalea arctica LSv514	Desulfotalea psychrophila LSv54	Desulfuromonas acetexigens DSM 1397	Desulfuromonas acetoxidans DSM 684	Desulfuromonas carbonis ICBM	Desulfuromonas chloroethenica TT4B	Desulfuromonas michiganensis BB1	Desulfuromonas palmitatis SDBY1	Desulfuromonas svalbardensis 112	Desulfuromonas versatilis NIT-T3
		Yoshida et al 2006 Current Microbiology 53:406-411	González et al., 2020	Hiraishi et al 1998; Okamura et al 2015	Kusel et al 1999; Bilgin et al 2004; Okamura et al 2015	Okamura et al 2015	Wakao et al 1994; Okamura et al 2015	Wichlacz et al 1986; Okamura et al 2015	Norris et al 2020 Extremophiles 24:329-337	Falagán and Johnson 2016	Drobner et al., 1990; Das et al 1992; Pronk et al 1992	Jones and Johnson 2015	Knight and Blakemore 1998; Pham et al 2003; Vivekanandhan et al 2003	Zakharyuk et al 2017 IJSEM 67(6):doi 10.1099/ijsem.0.001904	Zhilina et al 2009	Hong et al 2015	Zeng et al 2015	Kawaichi et al 2013	Blum et al 1998	Boone et al 1995	Zeng et al 2015	Slobodkina et al 2012	Slobodkin et al 1997; Slobodkin et al 2006	Yoneda et al 2012	Kato et al 2019 ISME J 13:2465-2474; Kato et al 2021 IJSEM 71:004595	Miroshnichenko et al 2003 IJSEM 53:1637-1641	Slobodkina et al 2009	Greene et al 1997	Slobodkina et al 2012 IJSEM 62(10):2463-8	Perez-Rodriguez et al 2015	Kunapuli et al 2010	Finneran et al 2002	Knoblauch et al 1999	Knoblauch et al 1999	Ryzhmanova et al 2013	Sass et al 2004	Sanchez-Andrea et al 2015	Ramamoorthy et al 2006	Campbell ad Postgate 1965; Ramamoorthy et al 2006; Sanchez-Andrea et al 2015;	Knoblauch et al 1999	Knoblauch et al 1999	Finster et al 1994; Coates et al 1995	Pfennig and Biebl, 1976; Roden and Lovley, 1993	An and Picardal 2015	Krumholz 1997 IJSEM 47(4):1262-1263	Sung et al 2003	Coates et al 1995	Vandieken et al 2006	Xie et al 2021 Microorganisms 9(9):1953
e- DONORS (used/tested)
Hydrocarbons (n=13)	MF
methane (0/5)	CH4																																														⎯
benzene (0/12)	C6H6																															⎯															⎯
cyclohexane (0/6)	C6H12																																														⎯
toluene (7/25)	C7H8																														+																⎯
m-xylene (0/1)	C8H10
o-xylene (1/2)	C8H10																														+
p-xylene (0/1)	C8H10
ethylbenzene (0/1)	C8H10
octane (0/6)	C8H18																																														⎯
naphthalene (4/5)	C10H8
phenanthrene (0/5)	C14H10																																														⎯
hexadecane (0/1)	C16H34
eicosane (0/6)	C20H42																																														⎯
Alcohols and Phenols (n=29)
methanol (11/40)	CH4O													⎯									⎯		⎯		⎯		⎯			⎯			⎯			+									⎯
ethanol (33/63)	C2H6O				+									⎯									⎯		⎯		⎯	⎯	⎯			⎯	+	+	+	+				+	+	⎯	+				⎯	+
ethylene glycol (1/2)	C2H6O2																						⎯
propanol (12/26)	C3H8O																						⎯				⎯	⎯	+			⎯	+	+						⎯	+		+					+
isopropanol (8/17)	C3H8O																						⎯				⎯		⎯
1,2-propanediol (1/1)	C3H8O2																						+
1,3-propanediol (0/1)	C3H8O2																						⎯
glycerol (25/46)	C3H8O3				+								+										+				⎯	⎯	⎯			⎯	+	+	⎯		+	+	+	+	⎯							⎯
butanol (15/38)	C4H10O																						⎯				⎯	⎯	⎯			⎯	+	+						⎯	+		⎯					+
2,3-butandiol (1/2)	C4H10O2																											⎯
pentanol (0/1)	C5H12O																											⎯
ribitol (adonite) (0/1)	C5H12O5
arabitol (0/1)	C5H12O5
phenol (5/31)	C6H6O																											⎯			+	⎯												⎯			⎯
catechol (0/4)	C6H6O2																																														⎯
hexanol (0/1)	C6H14O																											⎯
insitol (0/1)	C6H12O6													⎯
dulcitol (0/1)	C6H14O6
mannitol (10/15)	C6H14O6																											⎯
sorbitol (2/6)	C6H14O6													⎯														⎯																				⎯
m-cresol (2/4)	C7H8O																														⎯
o-cresol (0/3)	C7H8O																														⎯
p-cresol (3/5)	C7H8O																														+
benzyl alcohol (3/12)	C7H8O																														+	⎯
p-hydroxybenzalcohol (1/2)	C7H8O2
octanol (0/1)	C8H18O																											⎯
choline (2/4)	C9H19NO7																																															+
nonanol (0/1)	C9H20O																											⎯
decanol (0/1)	C10H22O																											⎯
Aldehydes, esters and ketones (n=4)
acetoin (1/3)	C4H8O2																						⎯
benzaldehyde (5/15)	C7H6O																														+
p-hydroxybenzaldehyde (2/4)	C7H6O2																															⎯
phenyl acetate (0/1)	C8H8O2
Carboxylates (n=47)
formate (29/60)	CHO2−				⎯															+		+	⎯		⎯		+	⎯	⎯	⎯	+	+	+	+				+		+	+	⎯		⎯			⎯	⎯
nitriloacetate (0/7)	C2NO2−																																														⎯
oxalate (1/4)	C2O42−																											⎯	⎯															⎯
acetate (62/85)	C2H3O2−				⎯								⎯					+					⎯		⎯	+	+	+	+		+	⎯	⎯	+	⎯			⎯		⎯	⎯	+	+	+	+	+	+	+	+
glycolate (1/1)	C2H3O3−
malonate (1/3)	C3H2O42−
pyruvate (53/65)	C3H3O3−	+			⎯								+									+	+		⎯	+	+	+	⎯		+	⎯	+	+						+	+		+	+	+	+	⎯	+
propionate (28/63)	C3H5O2−																						⎯		⎯		+	⎯	⎯		⎯		⎯	⎯	⎯			⎯		⎯	⎯	⎯	⎯	+			⎯	+
lactate (60/86)	C3H5O3−				⎯									⎯					+	+		+	+		⎯		+	+	⎯	⎯	⎯	+	+	+	+			+		+	+	⎯		+		+	+	⎯
glycerate (1/1)	C3H5O4−																						+
fumarate (26/43)	C4H2O42−				+																		⎯		⎯		+	⎯	+		+	⎯	+	⎯	⎯			+		⎯	+			+		+	+	⎯
maleate (5/6)	C4H2O42−																										+		+
succinate (34/58)	C4H4O42−																					+	⎯		⎯	+	+	+	+		+		⎯	⎯	⎯			⎯		⎯	⎯			+		+	+	⎯
malate (28/47)	C4H4O52−				+														+						⎯		+	+	+		+	⎯	+	+	⎯			+		⎯				+		+		⎯
tartrate (1/4)	C4H4O62−																												⎯
oxalacetate (3/3)	C4H5O52−
butyrate (16/44)	C4H7O2−																					+			⎯		⎯	⎯	⎯		⎯	⎯	+	+	⎯					⎯	⎯			⎯			⎯	⎯
isobutyrate (3/8)	C4H7O2−																											⎯				⎯
alpha-ketoglutarate (0/1)	C5H4O52−
glutarate (0/2)	C5H6O42−																																															⎯
valerate (8/21)	C5H9O2−																											+				⎯	⎯	+						⎯	⎯		⎯
isovalerate (2/4)	C5H9O2−																											⎯
nicotinate (11/15)	C6H4NO2−																															⎯																⎯
caproate (1/10)	C6H11O2−																															⎯	+	⎯						⎯	⎯							⎯
citrate (7/27)	C6H5O73−				+									⎯					+			⎯			⎯			+															⎯	⎯			⎯	⎯
benzoate (14/39)	C7H5O2−				⎯																		⎯				⎯	⎯			+	⎯			⎯							⎯		⎯			⎯
m-hydroxybenzoate (0/1)	C7H5O3−
o-hydroxybenzoate (0/2)	C7H5O3−																											⎯
p-hydroxybenzoate (2/3)	C7H5O3−
salicylate (5/7)	C7H5O3−																																											⎯
gallate (0/1)	C7H5O5−
m-phthalate (0/1)	C8H8O44−
o-phthalate (0/1)	C8H8O44−
p-phthalate (0/1)	C8H8O44−
m-toluate (0/1)	C8H7O2−
o-toluate (0/1)	C8H7O2−
p-toluate (0/1)	C8H7O2−
p-anisate (1/1)	C8H7O3−
vanillate (0/2)	C8H7O4−				⎯																																							⎯
caprylate (1/3)	C8H15O2−																											⎯																			⎯
syringate (0/3)	C9H9O5−
t-cinnamate (1/1)	C9H7O2−
ferulate (0/2)	C10H9O3−
caprate (decanoate) (1/5)	C10H19O2−																											⎯					+	⎯						⎯	⎯
laurate (dodecanoate) (1/3)	C12H23O2−																											⎯																			+
palmitate (6/18)	C16H31O2−																											⎯	+				+	⎯						⎯	⎯			⎯			+
stearate (5/8)	C18H35O2−																											⎯	+																		+
Sugars and polysaccharides (n=23)
arabinose (1/9)	C5H10O5													⎯								⎯	⎯		⎯		⎯			+														⎯
ribose (1/3)	C5H10O5													⎯											⎯
xylose (3/12)	C5H10O5				+									⎯								⎯	⎯		⎯		⎯	⎯							⎯
xylan (1/1)	C5H10O6
pectin (0/1)	C6H10O7
rhamnose (0/2)	C6H12O5													⎯														⎯
dextrose (1/1)	C6H12O6																													+
fructose (8/20)	C6H12O6				+									⎯					+				+		⎯		⎯	⎯		+		⎯			⎯									⎯				⎯
galactose (0/5)	C6H12O6													⎯								⎯	⎯		⎯
glucose (32/48)	C6H12O6	+	+	+	+	+	+	+				+		⎯							+		+		⎯			⎯		+		⎯			⎯									⎯				⎯
mannose (2/7)	C6H12O6	+												⎯									+		⎯			⎯							⎯
N-acetyl-D-glucosamine (1/1)	C8H15NO6
cellobiose (2/5)	C12H22O11													⎯									⎯				⎯
lactose (2/8)	C12H22O11	+			⎯									⎯								⎯			⎯			⎯
maltose (4/8)	C12H22O11													⎯											⎯		+	⎯
sucrose (5/12)	C12H22O11	+												⎯									⎯		⎯		⎯	⎯		+														⎯
raffinose (0/1)	C18H32O16													⎯														⎯
glycogen (1/1)	C24H42O21
starch (5/13)	(C6H10O5)n																		+			⎯	⎯		⎯		⎯
cellulose (0/3)	(C6H10O5)n																					⎯
maltodextrin (3/3)	(C6nH10n+2O5n+1)n
chitin (0/2)	(C8H13O5N)n
xanthan gum (1/1)	(C35H49O29)n
Amines, amino acids and proteins (n=31)
glycine (3/14)	C2H5NO2																											⎯					⎯	+						⎯	+							⎯
alanine (6/17)	C3H7NO2													⎯																			+	⎯						⎯	+							⎯
L-cysteine (0/4)	C3H7NO2S
sarcosine (0/1)	C3H7NO2
serine (14/28)	C3H7NO3													⎯																			⎯	+						+	+							⎯
trimethylamine (0/2)	C3H9N																								⎯
aspartate (4/8)	C4H6NO4−
asparagine (2/5)	C4H8N2O3
threonine (0/1)	C4H9NO3
glutamate (8/16)	C5H8NO4−				+																							⎯																⎯
proline (15/23)	C5H9NO2													⎯																																		⎯
glutamine (8/11)	C5H10N2O3													⎯
betaine (1/6)	C5H11NO2																																															⎯
valine (1/2)	C5H11NO2													⎯
methionine (1/1)	C5H11NO2S
ornithine (0/2)	C5H12N2O2													⎯
histidine (2/8)	C6H9N3O2													⎯
leucine (0/2)	C6H13NO2
isoleucine (1/4)	C6H13NO2
lysine (0/4)	C6H14N2O2													⎯
arginine (11/19)	C6H14N4O2													⎯
tyrosine (0/2)	C9H11NO3
tryptophan (0/1)	C11H12N2O2
casein (1/7)	C38H57N9O9													⎯													⎯																					⎯
casamino acids (19/32)	undefined	+												⎯											⎯			+				⎯			⎯												⎯
peptone (19/23)	undefined	+															+					+			+		+	+	+	+		⎯
tryptone (23/29)	undefined	+																			+	+			⎯		⎯	+	⎯	+
yeast extract (51/66)	undefined	+	+									+		+	+	+	+	+			+		+		+		+	+	+	+		⎯											⎯	⎯			⎯	⎯
beef extract (2/2)	undefined																								+
trypticase (1/1)	undefined
soytone (1/1)	undefined
Other (n=5)
hydrogen* (46/69)	H2	+			+				+				⎯	⎯								+		+		+	+	+	⎯	+	⎯	⎯	⎯	+						+	+	⎯		⎯			+	⎯
carbon monoxide* (1/2)	CO																					⎯		+
sulfur (elemental) (4/8)	S0	+							+	+	+												⎯					⎯
tetrathionate (1/1)	S4O62−									+
dimethyl sulfoxide (0/1)	C2H6OS
e- ACCEPTORS
soluble Fe(III) (115/119)				+	+	+	+	+	+	+	+	+	+	+	+	+	+		+	+	+	+	+	+	+	+		+	+	+	+	+	+	+			+	+	+	+	+		+	+	+	+	+	+
amorphous Fe(III) (89/95)			+											+	+		+	+			+	+	+	+		+	+	+	+	+	+	⎯	⎯	⎯	+	+				⎯	⎯	+	+	+		+	+	+	+
crystalline Fe(III) (4/11)																	+				+							⎯
																	goethite				goethite							hematite
*	Autotrophic growth (without organic carbon source) indicated by +
[truncated: 93 more columns]

## Sheet: Classification key
Classification	Abbreviation	Optimal growth at
Psychrophilic	P	below 15°C
Psychrophtolerant	PT	15°C and above (but grows below) 15°C
Mesophilic	M	15°C and above, but below 50°C
Neutrophilic	N	pH 5.0 and above, but below pH 9.0
Thermophilic	T	50°C and above, but below 70°C
Hyperthermophilic	HT	above 70°C
Acidophilic	Ac	below pH 5.0
Acidotolerant	AcT	above (but grows below) pH 5.0
Alkaliphilic	Alk	above pH 9.0
Alkalitolerant	AlkT	below (but grows at or above) pH 9.0
Halophilic	HalP	above 5% w/v NaCl
Halotolerant	HalT	below (but grows above) 5% w/v NaCl
Piezophilic	Piezo	above 10 MPa
